# Supplementary material for: Crawling the German Health Web: Exploratory Study and Graph Analysis
Source: J Med Internet Res. 2020 Jul 24;22(7):e17853. doi: 10.2196/17853 (PMC7414401; doi:10.2196/17853)
Supplement: Multimedia Appendix 2 [file jmir_v22i7e17853_app2.xlsx]

## Sheet: Tabelle1
Multimedia Appendix 2
List of seeds obtained from Curlie inside the category "Gesundheit" (n=22.405); .de: 85,36% (19.126/22.405), .at: 6,83% (1530/22.405), .ch 7,81% (1749/22.405)
URL	ccTLD
http://www.beauty.de	.de
http://rettet-die-gebaermutter.de./	.de
http://www.rettet-die-gebaermutter.de./	.de
http://www.hebamme-baden-baden.de/	.de
http://www.drvoelkl.de/	.de
http://www.praxismeiler.de/	.de
http://www.migraene-kopfschmerzen-tcmklinik.de/	.de
http://naturheilpraxis-heinrich.de/	.de
http://zahnarzt-ludwig.de/	.de
http://www.michalke-leicht.de/	.de
http://www.barmer.de/presse/infothek/studien-und-reports/arzneimittelreporte/arzneimittelreport-70026	.de
http://tcm-praxis-li.de/	.de
http://www.tanden-aikido.de/	.de
http://www.therapiezentrum-leenders-thijssen.de/	.de
http://www.frauenarzt-langenhagen.de/	.de
http://www.personalberatung-mech.de/	.de
http://drkern-bonn.de/	.de
http://www.selbstheilung.natuerlich-heilen.de/	.de
http://www.heilpraxis-walter.de/	.de
http://www.andreas-werner.de/med-school/	.de
http://ilp.charite.de/	.de
http://www.st-franziskus-stiftung.de/	.de
http://www.nestlehealthscience.de/	.de
http://www.georg-dahmen.de/	.de
http://www.tabu-hanau.de/	.de
http://www.zahnarzt-in-regenstauf.de/	.de
http://www.lea-lieselotte.de/	.de
http://www.dasho.de/	.de
http://www.nagelstylistin.de/	.de
http://www.dr-reba.de/	.de
http://www.helios-gesundheit.de/kliniken/koethen/	.de
http://www.traenkner-haeusler.de/	.de
http://www.horusmedia.de/	.de
http://www.dpc-kongress.de/	.de
http://www.dvmb-nrw.de/	.de
http://www.fastenzentrumkirstein.de/	.de
http://www.zedler-logopaedie.de/	.de
http://www.homoeopathische-aerzte.de/	.de
http://www.fachklinik-hornheide.de/	.de
http://www.kurbadrappenau.de/	.de
http://zahnarzt-md.de/	.de
http://www.dr-zentgraf.de/	.de
http://yoga-kleinmachnow.de/	.de
http://www.minimal-invasive-operationstechniken.de/	.de
http://www.therapiezentrum-am-buelt.de/	.de
http://puresleben.de/	.de
http://www.chirurgieerfurt.de/	.de
http://www.medizinfo.de/endokrinologie/anatomie/anatomie.htm	.de
http://www.meyer-wagenfeld.de/	.de
http://www.pflege-partner.de/	.de
http://www.procorpo.de/	.de
http://www.praxis-eichhorn-westphal.de/	.de
http://www.hp-intensiv.de/	.de
http://www.schlaganfall-erkennen.de/	.de
http://www.medicoconsult.de/wiki/Symptome_bei_Leberkrankheiten	.de
http://www.deutsche-diabetes-gesellschaft.de/	.de
http://www.nageldesign-nagelpflege.de/	.de
http://wolfgangurmetzer.de/	.de
http://www.kopfhals.de/	.de
http://www.haemostasikum.de/labor-im-dialog.html	.de
http://www.reiki-rt.de/	.de
http://www.medic-aesthetic.de/	.de
http://www.physio-chl.de/	.de
http://www.rotetraenen.de/	.de
http://video.feno-atemtest.de/	.de
http://www.paartherapie-sb.de/	.de
http://herzkrankheiten.medizin-2000.de/	.de
http://www.bsafb.de/	.de
http://www.luszcz.de/krebs/index.htm	.de
http://www.paracelsus-kliniken.de/	.de
http://www.villa-borg.de/	.de
http://dgs-praxisleitlinien.de/	.de
http://www.safp.de/	.de
http://ortho-erding.de/	.de
http://www.dgvs.de/leitlinien/	.de
http://www.supervision-berlin-kreuzberg.de/	.de
http://www.praxis-dr-ritter.de/	.de
http://andrea-hahnen.de/	.de
http://www.homoeopathiegrammann.de/	.de
http://www.zahnarzt-neu-wulmstorf.de/	.de
http://www.madsen.de/	.de
http://www.helios-gesundheit.de/kliniken/bleicherode/	.de
http://www.bodymessage.de/	.de
http://sankt-josefshaus.de/	.de
http://www.lrs-therapie.de/	.de
http://www.dialyse-nk.de/	.de
http://melcher-holzminden.de/	.de
http://www.dietz-emrich.de/	.de
http://www.gluecksburg-online.de/	.de
http://qfinfo.de/main_de/index.htm	.de
http://bbw-bethel.de/	.de
http://www.heidi-steinack.de/	.de
http://www.thaimassage-baden-baden.de/	.de
http://jobssauerland.de/	.de
http://www.paar-im-zentrum.de/	.de
http://www.hedwig-verlag.de/	.de
http://fpi-publikation.de/	.de
http://www.h-kellinghusen.de/	.de
http://www.heilpraktiker-wehrhahn-fritzlar.de/	.de
http://www.michael-wipp.de/	.de
http://lengerke.de/	.de
http://www.vitaadvice.de/	.de
http://www.dent-allgaeu.de/	.de
http://krebsselbsthilfesachsenanhalt.de/	.de
http://www.tcm-li.de/	.de
http://www.mytinnitus.de/deutsch.htm	.de
http://himmelweiss.de/	.de
http://www.kollege-alkohol.de/	.de
http://www.osteopathie-corbach.de/	.de
http://www.hp-ahrens.de/	.de
http://www.onmeda.de/krankheiten/gallenblasenkrebs.html	.de
http://praxisgrimmelt.de/	.de
http://www.med.uni-freiburg.de/	.de
http://www.vision-ev.de/	.de
http://aerztebuchverlag.de/	.de
http://zahnarzt-nulltarif.de/	.de
http://www.vaprino.de/	.de
http://medizinertest-vorbereitung.de/	.de
http://physios.de/	.de
http://www.blutegel-pro.de/	.de
http://www.praxisklinik-dr-kivelitz.de/	.de
http://www.shgoffensiv.de/	.de
http://www.lgl.bayern.de/	.de
http://ggtm.de/	.de
http://verbalis.beepworld.de/	.de
http://www.michaelahamm.de/	.de
http://www.info-praxisteam.de/	.de
http://www.dr-tanja-engels.de/	.de
http://www.uke.de/kliniken-institute/kliniken/dermatologie-und-venerologie/andrologie/index.html	.de
http://essen.maternus.de/	.de
http://www.trichotillomanie.de/dateien/schenk.pdf	.de
http://www.heilpraxis-bacholke.de/	.de
http://www.oldenburg-reiki.de/	.de
http://www.dr-med-ritter.de/	.de
http://www.dsg-info.de/	.de
http://www.berliner-zeitung.de/	.de
http://www.animavita.de/	.de
http://www.ambulante-regressionstherapie.de/	.de
http://www.heilpraktiker-krauss.de/	.de
http://www.onmeda.de/krankheiten/hirntumor.html	.de
http://www.ergopraxis-koeppel.de/	.de
http://www.lipoedem-forum.de/index.php	.de
http://www.syltklinik.de/	.de
http://www.augenzentrum-viersen.de/	.de
http://www.ergotherapie-frank.de/	.de
http://www.grc-org.de/	.de
http://www.maieutika.de/	.de
http://gastro-onko-kairies.de/	.de
http://www.urologie-am-bahnhofsplatz.de/	.de
http://www.frauenheilkunde-becker.de/	.de
http://www.fruehstartinsleben.de/	.de
http://www.wellnessundfigur.de/	.de
http://l-marketing.de/	.de
http://www.anita-idel.de/	.de
http://www.endokrin-ol.de/	.de
http://www.hno-vonheyer-flensburg.de/	.de
http://www.oma-hilfsdienst.de/	.de
http://www.hellwach-narkolepsie-erkennen.de/	.de
http://www.bettinaholm.de/	.de
http://www.klinikum-gap.de/	.de
http://www.adhs-sachsen.de/startseite/	.de
http://www.mind-stretching.de/	.de
http://www.hodgkin-info.de/	.de
http://praxishardrick.de/index.html	.de
http://www.praxis-fuchs.de/	.de
http://www.zist.de/	.de
http://femmestyle.de/	.de
http://www.ritter-kleinhans.de/	.de
http://www.btw-dorminger.de/	.de
http://esv-waren.de/	.de
http://www.frauengesundheit-kiel.de/	.de
http://www.ratgeber-zahngesundheit.de/	.de
http://www.praxis-augustyn.de/	.de
http://www.schlemelch.de/	.de
http://www.dr-etscheit.de/	.de
http://magst.de/	.de
http://www.telefonseelsorge-aachen.de/	.de
http://www.medicoconsult.de.dedi3152.your-server.de/	.de
http://www.anatomie.uni-tuebingen.de/project/projII/HistoWeb/Start1.html	.de
http://www.ergo-basic.de/	.de
http://www.trainingzuhause.de/	.de
http://www.augenarzt-muc.de/	.de
http://nuklmed.uniklinikum-leipzig.de/	.de
http://www.heilpraxis-grobbecker.de/	.de
http://logopaedie-froehlich.de/	.de
http://www.dr-baltin.de/	.de
http://www.purol.de/	.de
http://diabetesinformationsdienst.de/	.de
http://www.mare-aktiv.de/	.de
http://zahnarztpraxis-georgstrasse.de/	.de
http://www.augenklinik-rd.de/	.de
http://www.gim-musiktherapie.de/	.de
http://www.heilpraktiker-pfarrkirchen.de/	.de
http://krebskindernachsorge.de/	.de
http://www.naturheilpraxis-johannapalm.de/	.de
http://christinatissotzeh.de/	.de
http://www.eos-wiesbaden.de/	.de
http://www.doriswolf.de/	.de
http://www.kinderhospiz-bethel.de/	.de
http://www.eiweiss-und-creatin.de/	.de
http://www.tcm-klinik-koetzting.de/	.de
http://www.praevenio-berlin.de/startseite.html	.de
http://www.chkmb.de/	.de
http://www.heilpraxis-der-natur.de/	.de
http://medprochi.de/	.de
http://www.hypnocare.de/	.de
http://www.pure.rub.de/	.de
http://schoenheil.de/	.de
http://www.cora-gasse.de/	.de
http://www.leicht-und-cross.de/	.de
http://www.ayurveda-in-freiburg.de/	.de
http://www.onmeda.de/behandlung/weisser_hautkrebs.html	.de
http://www.nuk.de/	.de
http://www.orthopaede-rheinbach.de/	.de
http://bundesverband-skoliose.de/	.de
http://www.yoga-rems-murr.de/	.de
http://heilpraktiker-akupunktur-koeln.de/	.de
http://www.st-vincenz.de/	.de
http://www.felix-burda-stiftung.de/	.de
http://frakturlehre.de/	.de
http://www.mypsychodoc.de/	.de
http://www.radiologiemagazin.de/	.de
http://www.bio-zahnmedizin.de/	.de
http://www.clauwi.de/	.de
http://www.heikebautz-online.de/	.de
http://www.lebensqualitaetsteigern.de/	.de
http://www.punkt-balance.de/	.de
http://www.lam-info.de/	.de
http://www.lach-mit-wahl.de/	.de
http://www.exclusive-personal-trainer.de/	.de
http://www.physiotherapie-sondershausen.de/	.de
http://www.raucherentwoehnung-muenchen.de/	.de
http://www.zahnarztpraxis-manssour.de/	.de
http://www.logopaedie-konz.de/	.de
http://www.doerthe-huth.de/	.de
http://croehnchen-klub.de/	.de
http://www.zahnaerztesaarland.de/	.de
http://www.physioaktiv-leimen.de/	.de
http://www.gesund-am-bodensee.de/	.de
http://llek.de/deutsch/thematisch/naturw/medizin.htm	.de
http://www.hppsych-ausbildung.de/	.de
http://www.wasserturmpraxis.de/	.de
http://www.rauchstopp-rauchen-aufhoeren-raucherentwoehnung-mit-hypnose.de/	.de
http://www.adhs-deutschland.de/	.de
http://www.xn--kieferorthopde-hildesheim-wec.de/	.de
http://www.augenallianz-zentren.de/	.de
http://stmas.bayern.de/	.de
http://www.movimental.de/	.de
http://homoeopathie-forum.de/index.php?level=1&CatID=12&inhalt_id=12%2F	.de
http://uro-tuebingen.de/	.de
http://www.bmbf.de/	.de
http://www.schuster-praxis.de/	.de
http://www.ncl-deutschland.de/	.de
http://fibromyalgie-bw.de/	.de
http://www.pasit-thaimassage.de/	.de
http://www.arzt-muc.de/	.de
http://www.deutschesschmerzzentrum.de/	.de
http://www.ayurveda-heilpraktikerin.de/	.de
http://www.arztpraxis-frank.de/	.de
http://www.zsl-erlangen.de/	.de
http://www.zahnarzt-kinder.de/	.de
http://gesundatwork.de/	.de
http://www.praxis-gossen.de/	.de
http://zaek-sh.de/	.de
http://www.rene-baumgart-stiftung.de/	.de
http://www.slfg.de/	.de
http://www.ak-halitosis.de/	.de
http://www.kinesiologie-koeln.de/	.de
http://www.logopaedie-in-hannover.de/	.de
http://www.rationelle-arztpraxis.de/	.de
http://www.drsebastian.de/	.de
http://www.nebenschilddruese.de/	.de
http://www.onmeda.de/krankheiten/wachstumshormonmangel.html	.de
http://www.privatpraxis-dr-runge.de/schwerpunkte/5-esslinger/ubungen/	.de
http://www.fitnesserfolg.de/	.de
http://www.angela-berg.de/	.de
http://gsaam.de/	.de
http://www.aachen-hebamme.de/	.de
http://lv-sachsen.dzvhae.de/	.de
http://www.lpp-lehrinstitut.de/	.de
http://astrologie-selb.de/	.de
http://www.avolun.de/	.de
http://www.psychotraumatologie.de/	.de
http://hunde-doctor.de/	.de
http://www.praxis-convent.de/	.de
http://www.arcadia-praxisklinik.de/	.de
http://www.onmeda.de/krankheiten/borreliose.html	.de
http://bbk.bund.de/	.de
http://health-manager.de/	.de
http://www.orthim.de/	.de
http://doktor-herbers.de/	.de
http://www.sanum-kehlbeck.de/de/	.de
http://www.zahnarzt-greven.de/	.de
http://www.ratiopharm.de/ratgeber/allergie.html	.de
http://www.kueppelsmuehle.de/	.de
http://www.helios-gesundheit.de/kliniken/bad-schwartau/	.de
http://qigong-institut-li.de/	.de
http://www.focus.de/gesundheit/ratgeber/asthma	.de
http://www.konstanze-herzog.de/	.de
http://www.osteopathie-broeske.de/	.de
http://www.onmeda.de/krankheiten/skoliose.html	.de
http://www.persoenlichkeits-blog.de/	.de
http://www.bauchwelten.de/	.de
http://www.radiologie-augsburg.de/	.de
http://poesis-institut.de/	.de
http://zahnarzt-spielberg.de/	.de
http://www.dialysezentrum-am-reichstag.de/	.de
http://schmerztherapie.medizin-2000.de/	.de
http://www.dr-stuetzle.de/	.de
http://www.capnetz.de/html/sars/index.html	.de
http://diabetikerbund.de/	.de
http://www.avitale.de/	.de
http://www.radiologiezentrum-trier.de/	.de
http://paramedic-ambulanz.de/	.de
http://www.akne-forum.de/	.de
http://www.zm-online.de/	.de
http://www.berliner-seehunde.de/	.de
http://www.traunstein-homoeopathie.de/	.de
http://praxis-auryn.de/	.de
http://www.tee.gesunde-ernaehrung.medizin-2000.de/	.de
http://www.gilligbauer.de/	.de
http://www.sichtbarsein.de/	.de
http://www.praxisklinik-dr-herr.de/	.de
http://s432791826.website-start.de/	.de
http://www.pph34.de/	.de
http://www.ms-shg-si.de/	.de
http://amette.de/	.de
http://www.stiftung-lebendspende.de/	.de
http://darmkrebs.medizin-2000.de/	.de
http://www.aerztezeitung.de/medizin/krankheiten/adipositas/	.de
http://www.prodry.de/	.de
http://www.concile.de/	.de
http://www.1for5.de/	.de
http://www.atmen-verbindet.de/	.de
http://www.biovision-analytik.de/	.de
http://www.klangchalet.de/	.de
http://www.sucht.de/	.de
http://www.dr-gericke-pischke.de/	.de
http://www.harrisonsmammakarzinom.de/	.de
http://www.gesundheitsinformation.de/kopflaeuse.2191.de.html	.de
http://www.heilpraktiker-kreidler.de/	.de
http://priorin.de/	.de
http://www.schmerz-schmerzen-tcm.de/	.de
http://www.klinikum.uni-muenchen.de/de/das_klinikum/organisation/standorte/innenstadt/anfahrtshinweise/institute/institut-fuer-radiologie.html	.de
http://www.hno-hellweg.de/	.de
http://www.ieb-debra.de/	.de
http://www.pohlw.de/	.de
http://stilleshaus.de/	.de
http://www.uni-muenster.de/Rektorat/Sicherheit/av/amd_01.htm	.de
http://www.boddem-coaching.de/	.de
http://homepages.emsnet.de/~stuebich/	.de
http://ernaehrgesund.de/	.de
http://www.physio-elements.de/	.de
http://www.schweizer-optik.de/unternehmensbereich/sehbehindertenspezialist/	.de
http://www.sabine-borchers-bremen.de/	.de
http://www.hb-praxis.de/	.de
http://gegentabak.de/	.de
http://www.nahrgang-coaching.de/	.de
http://openjur.de/	.de
http://www.lfpt.de/	.de
http://www.gettyimages.de/	.de
http://www.abenspraxis.de/	.de
http://gesundesgolfen.de/	.de
http://www.simone-holderried.de/	.de
http://www.francke-foehner.de/	.de
http://www.helmholtz-helena.de/	.de
http://koehler-pharma.de/	.de
http://www.wunderweib.de/shape	.de
http://www.tcm-koeln-becker.de/	.de
http://www.ukm.de/index.php?id=mkg_uebersicht	.de
http://red-institut.de/	.de
http://www.integrative-osteopathie.de/	.de
http://www.forum.keratokonus.de/	.de
http://www.kleine-zaehne.de/	.de
http://www.atm.de/	.de
http://www.urselneef.de/	.de
http://www.osteopathie-in-hannover.de/	.de
http://www.onmeda.de/krankheiten/diabetes_insipidus.html	.de
http://www.kennstdueinen.de/	.de
http://www.zzmk.uniklinikum-jena.de/Startseite.html	.de
http://www.abrechnung-zahntechnik.de/	.de
http://www.psychosomatik-psychotherapie-hamburg.de/	.de
http://www.diabetes-kids.de/	.de
http://www.shiatsu-in-dresden.de/	.de
http://www.maria-nelkowski.de/	.de
http://heilpraktikerin-frankfurt.de/	.de
http://www.dr-mamadi.de/	.de
http://www.curado.de/	.de
http://www.checkuppraxis.de/	.de
http://www.dr-viehmann.de/	.de
http://www.genetik-dresden.de/	.de
http://xn--schnheitschirurgie-dsseldorf-41c1r.de/	.de
http://haircoaching.de/	.de
http://www.heilpraxis-siebenhaar.de/	.de
http://www.lzk-bw.de/	.de
http://www.stress-ambulanz.de/	.de
http://www.psy-reile.de/	.de
http://www.lachkurs.de/	.de
http://www.adhs-anderswelt.de/	.de
http://www.psychosechat.de/	.de
http://www.jenniferwade.de/	.de
http://www.augenlider-landshut.de/	.de
http://mrs2000.de/	.de
http://kontor63.de/	.de
http://www.sorglospflege.de/	.de
http://vaam.de/	.de
http://www.graf-in-weimar.de/	.de
http://st-elisabeth-hospiz.de/	.de
http://www.plasmaservice.de/	.de
http://www.sabine-blindow-schulen.de/	.de
http://momanda.de/	.de
http://www.dgem.de/sites/default/files/PDFs/Leitlinien/S3-Leitlinien/073-006l_S3_Klin_Ern%C3%A4hrung_in_der_Onkologie_2015-10.pdf	.de
http://www.asz-gmbh.de/	.de
http://www.nerven-bochum.de/	.de
http://www.schmerztherapie.medizin-2000.de/	.de
http://ak-zahn-gt.de/	.de
http://ennker.de/	.de
http://www.akg-rehazentrum.de/	.de
http://www.therapyselect.de/	.de
http://hebammenpraxis-amira.de/	.de
http://www.k-groening.de/	.de
http://www.johannes-hospiz.de/	.de
http://www.dmsg-koeln.de/	.de
http://www.netdoktor.de/krankheiten/fakta/morbusscheuermann.htm	.de
http://psychotherapie-finkam.de/	.de
http://www.ms-reporter.de/	.de
http://www.augenklinik-gendarmenmarkt.de/	.de
http://www.onkologie.hexal.de/krebs/eierstockkrebs/	.de
http://www.krebsgesellschaft.de/basis-informationen-krebs/krebsarten/hautkrebs.html	.de
http://www.kappes-zahnaerzte.de/	.de
http://www.kinderarzt-albrecht.de/	.de
http://www.dr-med-schulte.de/	.de
http://www.holger-hitzblech-stiftung.de/	.de
http://www.hospizbewegung-meerbusch.de/	.de
http://www.xn--mdchenfrallesblog-qqb67b.de/	.de
http://www.vpt.de/	.de
http://www.helga-rudinger.de/	.de
http://www.majewski-akademie.de/	.de
http://www.helios-gesundheit.de/kliniken/warburg/	.de
http://www.freiepresse.de/	.de
http://www.praxis-hiller.de/	.de
http://www.narcotics-anonymous.de/	.de
http://arterienverkalkung-vorbeugung.natuerlich-heilen.de/	.de
http://www.excellent-controlling.de/	.de
http://www.gruppentherapie-dadg.de/	.de
http://www.apitherapie.de/	.de
http://www.score-personal.de/	.de
http://www.abnehmen-ernaehrungsberatung.de/	.de
http://www.paarberatung-neukoelln.de/	.de
http://restel-brandenstein.de/	.de
http://www.zahnarzt-murphy.de/	.de
http://www.dr-gumpert.de/html/rheuma.html	.de
http://www.naturheilpraxis-scherer-kreuzer.de/	.de
http://www.paartherapie-friedberg.de/	.de
http://www.ulrike-stadler.de/	.de
http://www.anti-aging-forschung.de/	.de
http://www.terra-medica.de/	.de
http://www.heilpraxis-groebner.de/	.de
http://www.sabine-fiedel-gfk.de/	.de
http://www.ergo-bach.de/	.de
http://www.logopaedie-in-worms.de/	.de
http://www.konstanz-zahnarzt.de/	.de
http://www.robert-pfensig.de/	.de
http://www.bibliomedmanager.de/	.de
http://ilt-online.de/	.de
http://www.arzt-im-tal.de/	.de
http://www.hexenschuss.de/	.de
http://www.partner-krebserkrankter-frauen.de/	.de
http://www.physiobaer.de/	.de
http://www.orthopaedie-pfeifer.de/	.de
http://www.amsel.de/regional/gruppen/kontaktgruppe-filderstadt/ueber-uns/	.de
http://www.medizinisches-zentrum-bonn.de/	.de
http://www.adipositas-gesellschaft.de/	.de
http://www.deutschland-vibriert.de/	.de
http://www.gesundheitspraxis-schneider.de/	.de
http://www.heilpraktikerin-mariondecker.de/	.de
http://www.augenarzt-bensberg.de/	.de
http://www.lifeline.de/krankheiten/zwangsstoerung-id44254.html	.de
http://www.xn--knig-businesscoaching-hec.de/	.de
http://www.psychiatrie-praxis-detmold.de/	.de
http://www.morbus-perthes.de/	.de
http://www.unsichtbares-sichtbar-machen.de/	.de
http://fachklinik-hornheide.de/	.de
http://www.zahnarzt-mauersberger.de/	.de
http://www.plazentanosoden.de/	.de
http://www.btonline.de/gesetze/icd10/fr-icd.htm	.de
http://mindelmedia-news.de/	.de
http://www.pharmazie.uni-kiel.de/	.de
http://www.dr-messer.de/	.de
http://www.biothemen.de/	.de
http://www.rundumbetreut.de/	.de
http://scheidenpilz.pilzerkrankungen.medizin-2000.de/	.de
http://www.logopaedie-feurich.de/	.de
http://www.zeiss-kliniken.de/	.de
http://zentrum-fuer-akupunktur.de/	.de
http://hausarzt-gruenau.de/	.de
http://www.naturheilkunde-siegen.de/	.de
http://www.art-of-therapy.de/	.de
http://www.herzpraxis-pasing.de/	.de
http://www.bartfrisuren.de/	.de
http://rettungshunde-sachsen-ost.de/	.de
http://www.melplast.de/	.de
http://www.hp-ulm.de/	.de
http://www.praxis-jung.de/	.de
http://www.favismus.de/	.de
http://www.bluetenessenz.de/	.de
http://mbechstein.de/	.de
http://psychologin-in-dortmund.de/	.de
http://www.graspollenallergie.medizin-2000.de/	.de
http://www.psychodynamische-supervision.de/	.de
http://www.naturheilpraxisbrigitteschnerch.de/	.de
http://frau-rauchfrei.de/	.de
http://www.kardio-blog.de/	.de
http://www.osteopathie-janaernst.de/	.de
http://web44.de/	.de
http://radiologie-dorfen.de/	.de
http://www.arzthelferinnenakademie.de/	.de
http://www.9monate.de/schwangerschaft-geburt/beschwerden-erkrankungen/borreliose-in-der-schwangerschaft-id94451.html	.de
http://www.panacea.de/	.de
http://www.dr-glueckermann.de/	.de
http://www.naturheilpraxis-a-ueberdick.de/	.de
http://www.lifeline.de/krankheiten/myome/	.de
http://www.motivado.de/	.de
http://fusspilz.pilzerkrankungen.medizin-2000.de/	.de
http://www.reha-zentrum-mettingen.de/	.de
http://www.kosmetik-ayurveda-angela.de/	.de
http://www.medical-aesthetik.de/	.de
http://www.ihrefrauenaerztin.de/	.de
http://www.dermatica-exclusiv.de/	.de
http://www.drwetzel.de/	.de
http://www.dgiin.de/	.de
http://www.vfp.de/	.de
http://www.chirurgie-portal.de/	.de
http://laborwerte-app.de/	.de
http://strukturelle-integration.de/	.de
http://www.caritas-rhein-mosel-ahr.de/	.de
http://www.heilpraktikerin-chemnitz.de/	.de
http://www.my-entdecker.de/	.de
http://www.nuance-tuebingen.de/	.de
http://ibima.med.uni-rostock.de/	.de
http://ruhefuermich.de/	.de
http://www.next-motion.de/	.de
http://girg.de/	.de
http://www.dzv-netz.de/	.de
http://www.topographics.de/	.de
http://rheumapraxis-fibromyalgie.de/	.de
http://www.augen-berlin.de/	.de
http://kompetenznetz-vorhofflimmern.de/	.de
http://idw-online.de/pages/de/news84110	.de
http://www.zahnarzt-eckernfoer.de/	.de
http://www.vital.de/	.de
http://www.aachen-zen.de/	.de
http://www.feldenkrais-info.de/	.de
http://englhardt-naturheilpraxis.de/	.de
http://psp-gesellschaft.de/	.de
http://organisation.drf-luftrettung.de/	.de
http://geschmed.med.uni-rostock.de/	.de
http://narko-mobilo.de/	.de
http://www.landhaus-tao.de/	.de
http://www.halsnasenohren-dus.de/	.de
http://www.deutsches-ivf-register.de/	.de
http://www.dr-harald-seidler.de/	.de
http://www.medizinfo.de/	.de
http://www.luis7.de/	.de
http://www.praxis-christian-koenig.de/	.de
http://www.dr-gumpert.de/html/krankengymnastik.html	.de
http://am-om.de/	.de
http://www.hp-mannheim.de/	.de
http://www.morbus-wilson.de/	.de
http://www.my-cme.de/	.de
http://www.geboren-werden.de/	.de
http://www.schmerzpraxishamburgwest.de/	.de
http://www.portal-der-augenmedizin.de/	.de
http://www.bv-geriatrie.de/	.de
http://www.semedi.de/	.de
http://www.naturheilpraxis-langen.de/	.de
http://www.stillgruppen.de/	.de
http://www.physiotherapie-schliemann.de/	.de
http://www.dr-gumpert.de/html/epilepsie.html	.de
http://www.atem-spueren.de/	.de
http://www.erektile-dysfunktion-therapie.de/	.de
http://www.gudrunwolf.de/	.de
http://www.dr-rittershaus.de/	.de
http://www.augenzentrum-halle.de/	.de
http://www.recht-im-rettungsdienst.de/	.de
http://www.migraene-homoeopathie.de/	.de
http://www.physio-andmore.de/	.de
http://www.keimarm-kochen.de/	.de
http://www.uke.de/organisationsstruktur/tochtergesellschaften/janssen-haus/	.de
http://tao-life.de/	.de
http://www.schnullerfamilie.de/	.de
http://www.buasi.de/	.de
http://www.praxis-dr-pischa.de/	.de
http://www.dr-gumpert.de/html/kniegelenk.html	.de
http://www.praxis-psrt.de/	.de
http://www.angst-auskunft.de/	.de
http://paedagogik.homepage.t-online.de/ko_berat.htm	.de
http://www.psycho-beratung-astro.de/	.de
http://www.kraeuterschuleherbula.de/	.de
http://www.diaet-clique.de/	.de
http://shades-of-nature.de/	.de
http://www.aesthetic-carre.de/	.de
http://www.drdewes.de/	.de
http://www.chirurgiedonat.de/	.de
http://www.massage-trautmann.de/	.de
http://www.ahab-akademie.de/	.de
http://www.vis.bayern.de/	.de
http://www.osteopathie-freising.de/	.de
http://logopaedie-bodmann.de/	.de
http://www.logo-richter.de/	.de
http://logopaediepraxis-potsdam.de/	.de
http://www.sana-hanse-klinikum-wismar.de/	.de
http://www.dr-gumpert.de/html/speiserohrenkrebs.html	.de
http://deaa.de/	.de
http://www.focus.de/gesundheit/ernaehrung	.de
http://www.praxis-heidenreich.de/	.de
http://www.infektiologikum.de/	.de
http://www.energie-harmonisierung.de/	.de
http://www.ratgebergesund.de/	.de
http://m.spiegel.de/	.de
http://diethaimassage.de/	.de
http://www.therapie-mros.de/	.de
http://www.alpha1-deutschland.de/	.de
http://www.realeyes.de/augenklinik-theresienhoehe/	.de
http://www.birkicht-training.de/	.de
http://dft-online.de/	.de
http://logomotiva.de/	.de
http://www.ergotherapie-poellmann.de/	.de
http://www.lubinus-stiftung.de/	.de
http://www.mh-hannover.de/	.de
http://homoeopathie-qualitaet.de/	.de
http://hautpraxis-krause.de/	.de
http://www.laurahoehn.de/	.de
http://pneumologie.med.uni-rostock.de/	.de
http://www.epp-deutschland.de/	.de
http://www.andreafricke.de/	.de
http://www.alport.de/	.de
http://www.aezq.de/	.de
http://www.generationen-betrachten.de/	.de
http://www.helios-gesundheit.de/kliniken/hagen-ambrock/	.de
http://www.neurochirurgie-badhomburg.de/	.de
http://www.helios-gesundheit.de/kliniken/helmstedt/	.de
http://www.seelenhandbuch.de/	.de
http://www.dr-alexander-ebert.de/	.de
http://www.logopaediewiki.de/wiki/	.de
http://www.lifeline.de/krankheiten/burnout/	.de
http://sport-mit-diabetes.de/	.de
http://www.lifeline.de/krankheiten/neurodermitis/	.de
http://www.dastrainingszentrum.de/	.de
http://www.logopaediedusold.de/	.de
http://www.changdao-thaimassage.de/	.de
http://www.dr-neuy.de/	.de
http://www.homviora.de/	.de
http://www.gesuendernet.de/	.de
http://www.sucht-weiterbildung.de/	.de
http://www.naturheilinfo.de/	.de
http://www.logo-wiese.de/	.de
http://tcm-nord.de/	.de
http://www.dr-fecht.de/	.de
http://www.bc-klinik.de/	.de
http://www.ba.tu-berlin.de/	.de
http://www.psf.dpv-psa.de/	.de
http://www.zahnarzt-busl-straubing.de/	.de
http://www.hipp.de/	.de
http://www.trainingmitsystem.de/	.de
http://www.dr-mergenthaler.de/	.de
http://www.manfred-soeder.de/	.de
http://www.michael-klos-berlin.de/	.de
http://pranameda.de/	.de
http://www.kinesiologie-rhein-main.de/	.de
http://www.bb-sprachtherapie.de/	.de
http://diaetrechner.de/	.de
http://www.lernen-mit-tieren.de/	.de
http://www.bianca-kruse.de/	.de
http://www.rhs-ffm.de/	.de
http://www.naturheilmagazin.de/natuerlich-heilen/krankheiten-a-bis-z/krebs/genesungsbericht-krebs.html	.de
http://www.praxisdrblum.de/	.de
http://hautstadt.de/	.de
http://www.seg-med.de/	.de
http://www.epaper.biermann-medizin.de/	.de
http://www.lifeline.de/magen-darm/reizdarm/	.de
http://www.aids-hilfe-neumuenster.de/	.de
http://www.meetmeclean.de/	.de
http://www.ukm.de/index.php?id=ptschule	.de
http://www.helios-gesundheit.de/kliniken/leipzig-herzzentrum/	.de
http://www.idzb.de/	.de
http://www.akademie-integrales-leben.de/	.de
http://www.hypnoseinstitut-woods.de/	.de
http://www.nina-hebamme.de/	.de
http://www.dwth.de/	.de
http://www.barmherzige-schwandorf.de/	.de
http://petrazim.de/	.de
http://www.m-l-q.de/	.de
http://www.aidshilfe-karlsruhe.de/	.de
http://www.reiki-alliance-deutschland.de/	.de
http://suchtundselbsthilfe.de/	.de
http://www.lifeline.de/krankheiten/thrombose-id78959.html	.de
http://www.ergokraemer.de/	.de
http://www.medizinfo.de/annasusanna/endometriose/endometriose.htm	.de
http://hypnose-psychotherapie-rhein-neckar.de/	.de
http://hebamme-karen-wende.de/	.de
http://www.individuelle-ernaehrungs-beratung.de/	.de
http://heinzgrill.de/	.de
http://www.brigittekraeussling.de/	.de
http://www.naturheilpraxis-am-wald.de/	.de
http://kraeuterkultur.de/	.de
http://www.dahth.de/	.de
http://www.hautarztpraxis-kiel.de/	.de
http://www.kelkheim-logopaedie.de/	.de
http://die-beautyecke.de/	.de
http://psychpraxzuber.de/	.de
http://www.rkk-apolda.de/	.de
http://www.chirurgie-orthopaedie-achim.de/	.de
http://www.claussen-husum.de/	.de
http://www.krankengymnastik-massage-preetz.de/	.de
http://www.haarausfall-medikament.de/	.de
http://www.birgitabrameit.de/	.de
http://hospizakademie-nuernberg.de/	.de
http://www.gefaesschirurgie-frechen.de/	.de
http://masteronline-parodontologie.de/	.de
http://www.rg-lingen.de/	.de
http://www.schnarchen.medizin-2000.de/	.de
http://transplantation-information.de/	.de
http://www.stiftung-liebenau.de/pflege-und-lebensraeume/	.de
http://bpe-foerderverein.de/	.de
http://blog.wirpflegen.de/	.de
http://www.praenatalmedizin-koeln.de/	.de
http://www.logo-burgdorf.de/	.de
http://www.lptw.de/	.de
http://www.homoeopathie-homoeopathisch.de/	.de
http://www.luana-glocke.de/	.de
http://www.grabowski.de/	.de
http://www.nexus-coaching.de/	.de
http://www.alexandertechnik-lehrer-berlin.de/	.de
http://www.seowebb.de/	.de
http://palliativnetz-brv.de/	.de
http://heiltierarzt.de/	.de
http://www.glandula-osnabrueck.de/	.de
http://www.dr-filipski.de/	.de
http://barbarawittmann.de/	.de
http://www.haendel-ruedinger.de/	.de
http://www.kosmetik-vegan.de/	.de
http://www.hautarzt-cronenberg.de/	.de
http://www.medavit.de/	.de
http://zeitumstellung.de/	.de
http://www.frauenaerztin-ulm.de/	.de
http://www.gestaltvision.de/	.de
http://shiatsu-loft-berlin.de/	.de
http://exakid.de/	.de
http://dentaoptima.de/	.de
http://www.won.de/	.de
http://forum.bvss.de/	.de
http://www.moritzrudolf.de/	.de
http://strahlenschutzkurse-berlin.de/	.de
http://www.ac-epilepsie.de/	.de
http://www.nierenstiftung.de/	.de
http://sorgrollstuhltechnik.de/	.de
http://dr-schuermann.de/	.de
http://www.praxis-linde.de/	.de
http://www.reiki-fit.de/	.de
http://www.praxisklinik-kochel.de/	.de
http://www.cosmoty.de/	.de
http://www.heil-verzeichnis.de/rss/alles.xml	.de
http://www.praxis-kaiser-kauczor.de/	.de
http://www.orthopaede-koeln.de/	.de
http://hp-wolf.de/	.de
http://www.team-strahlenschutz.de/	.de
http://www.dife.de/	.de
http://www.allgemeinmedizin-leun.de/	.de
http://www.pico-system.de/	.de
http://holistische-medizin.natuerlich-heilen.de/	.de
http://www.nymphensittichwelt.de/	.de
http://bvmd.de/ausland	.de
http://www.fluvius-sanus.de/	.de
http://www.ias-gruppe.de/	.de
http://www.krankenhaus-korbach.de/	.de
http://www.martinus-duesseldorf.de/medizinische-bereiche/medizinische-zentren/adipositaszentrum/	.de
http://www.exakid.de/	.de
http://www.onmeda.de/krankheiten/endometriose.html	.de
http://www.rosenhaus-oldenburg.de/	.de
http://www.thw-fahrzeugnews.de/	.de
http://www.stottern-muenster.de/	.de
http://www.neurologienetz.de/	.de
http://www.urologenbrandenburg.de/	.de
http://www.rvfs.de/	.de
http://www.hautarzt-in-frankfurt.de/	.de
http://www.passauerwolf.de/reha-zentren-city-reha/reha-zentrum-bad-goegging.html	.de
http://www.feldenkrais-aalen.de/	.de
http://www.tisani-verlag.de/	.de
http://if-weinheim.de/systhema/systhema.html	.de
http://praxis-matthias-hartmann.de/	.de
http://www.gudrun-kaiser-wia.de/	.de
http://www.beratung-therapie-friedrichshain.de/	.de
http://brustkrebs-studien.de/	.de
http://www.praxis--fuer-psychotherapie.de/	.de
http://jobs.kliniken.de/	.de
http://hypnose-maltz.de/	.de
http://www.gesundheitliche-chancengleichheit.de/	.de
http://www.travacare.bbraun.de/	.de
http://www.gastro-onko-kairies.de/	.de
http://www.pharmakologie.uni-freiburg.de/	.de
http://www.actiwita-konzepte.de/	.de
http://www.supervision-kmr.de/	.de
http://www.deichwelle.de/	.de
http://www.tortugathai.de/	.de
http://www.ias-gruppe.de/die-ias-gruppe/die-unternehmen/amvz-arbeitsmedizinisches-vorsorgezentrum-gmbh/	.de
http://www.schuck-arzneimittel.de/	.de
http://www.flugangstfrei.de/	.de
http://bauchnabelvergleich.de/	.de
http://www.ecomed-medizin.de/	.de
http://www.aeksa.de/	.de
http://www.uniklinik-freiburg.de/cccf/krebswebweiser.html	.de
http://www.zahnarzt-koblenz-bahnhof.de/	.de
http://www.onmeda.de/krankheiten/mukoviszidose.html	.de
http://www.mybulimie.de/	.de
http://www.igm.uni-freiburg.de/	.de
http://www.fitmedi-akademie.de/	.de
http://www.tta-nrw.de/	.de
http://www.frauenaerzte-im-gewerbepark.de/	.de
http://www.kzvlb.de/	.de
http://www.in-klarheit-sein.de/	.de
http://www.roumer.de/	.de
http://www.dr-falk-werder.de/	.de
http://www.zahnarzt-mannheim-ivanova.de/	.de
http://thai-massage-leipzig.de/	.de
http://www.frauenarztbesuch.de/	.de
http://www.mwv-berlin.de/	.de
http://www.adipositas-online.de/	.de
http://www.vet-uaw.de/	.de
http://www.heilpraktiker-kreiswesel.de/	.de
http://venoproct.de/	.de
http://www.augen-diepholz.de/	.de
http://www.ganyi.de/	.de
http://www.pfizer.de/gesundheit/erektionsstoerungen.htm	.de
http://www.ae-muc.de/	.de
http://www.bielefelder-ipp.de/	.de
http://www.frauen-heilkraeuter.de/	.de
http://osteopathie-hamburg-schlump.de/	.de
http://www.michael-titze.de/	.de
http://www.versorgungsmedizinische-grundsaetze.de/	.de
http://www.alster-klinik.de/	.de
http://sinnvoll-konfliktberatung.de/	.de
http://reiki-sonne.de/	.de
http://www.superionix.de/	.de
http://www.marien-krankenhaus.de/	.de
http://thaimassagefrankfurt.de/	.de
http://www.zahnfilm.de/	.de
http://www.lotse-lernen.de/	.de
http://www.dr-homepage.de/	.de
http://www.augenarzt-blomberg.de/	.de
http://www.unisex-friseure.de/	.de
http://www.melibokushof.de/	.de
http://www.drk-kliniken-saar.de/	.de
http://www.medizin-fuer-kids.de/	.de
http://www.froweinundteam.de/	.de
http://www.schwinn-lauer.de/	.de
http://www.nuklearmedizin.de/leistungen/leitlinien/leitlinien.php?navId=53	.de
http://augenheilkunde.medizin-2000.de/	.de
http://www.rill.de/	.de
http://www.dr-hasenauer.de/	.de
http://www.arztpraxis-delmenhorst.de/	.de
http://www.idcmp.de/Spina_Bifida/spina_bifida.html	.de
http://www.wegbegleitung-mit-psychosynthese.de/	.de
http://zahnarzt-isny.de/	.de
http://www.praxis-vita-balance.de/	.de
http://www.bv-psychiater.de/	.de
http://www.kehlkopflose-ostalb.de/	.de
http://www.dr-gumpert.de/html/burnout_syndrom.html	.de
http://www.aok-bv.de/lexikon/	.de
http://www.jasminstaab.de/	.de
http://www.borghoff.de/	.de
http://centrum-fuer-osteopathie.de/	.de
http://www.krankenhaus-damme.de/	.de
http://www.uniklinik-freiburg.de/neurochirurgie.html	.de
http://www.pegasus-pflege.de/	.de
http://www.akupunkturzentrum-sachsenhausen.de/	.de
http://campus-nes.de/neurologische-klinik.html	.de
http://fitnessstudio-verzeichnis.de/	.de
http://www.promassage.de/	.de
http://www.konzept-koerper.de/	.de
http://www.aiqum.de/	.de
http://www.lebensberatung-decker.de/	.de
http://www.intouch-massage.de/	.de
http://www.fibromyalgie-liga.de/	.de
http://www.mirjam-rose.de/	.de
http://www.patient-zu-patient.de/	.de
http://alzheimer.myblog.de/	.de
http://psychosomatik-barner.de/	.de
http://www.mulmrakete.de/	.de
http://www.irgendwie-unbewusst.de/	.de
http://www.safs-beta.de/	.de
http://timug.de/	.de
http://www.ayurveda-zeit.de/	.de
http://www.rad.mri.tum.de/	.de
http://www.sankt-josefshaus.de/	.de
http://www.riyad-elfarra.de/	.de
http://www.drpfahler.de/	.de
http://selbsthilfe-kurzdarmsyndrom.de/	.de
http://www.dr-gumpert.de/html/schwitzen.html	.de
http://avt-osteopathie.de/	.de
http://www.dr-hock.de/	.de
http://www.knoch-praxis.de/	.de
http://www.heilpraktikerin-klingel.de/	.de
http://www.zu-meiner-heilpraktikerin.de/	.de
http://auseinerhand.hpage.de/	.de
http://www.carefinder24.de/	.de
http://kinderheilkunde.medizin-2000.de/	.de
http://mwg-leuschner.de/	.de
http://www.hebamme-marina-brand.de/	.de
http://www.apothekenkurier.de/	.de
http://www.coloproktologen.de/	.de
http://www.uniklinik-ulm.de/	.de
http://www.thr-impuls.de/	.de
http://www.tracheotomie-online.de/	.de
http://www.autismus.ra.unen.de/	.de
http://www.carlo-faraday.de/	.de
http://www.pharmazeutische-bioinformatik.de/	.de
http://www.kinesiologie-dorn.de/	.de
http://reiki-hetzer.de/	.de
http://www.cormanninstitute.de/	.de
http://www.capio-schlossklinik-abtsee.de/	.de
http://provideunion.de/	.de
http://www.yoga-aktuell.de/	.de
http://www.trolldent.de/	.de
http://www.ukgm.de/ugm_2/deu/ugi_ame/index.html	.de
http://www.synthera.de/	.de
http://www.pooth-supervision.de/	.de
http://www.georg-speyer-haus.de/	.de
http://www.forum-naturheilkunde.de/schuesslersalze/index.html	.de
http://www.gestalt-institut-marburg.de/	.de
http://www.sexualstoerung-muenchen.de/	.de
http://barthel.de/	.de
http://www.zags-dresden.de/	.de
http://www.heilpraxis-kbg.de/	.de
http://www.pflegegrad.de/	.de
http://www.kiza.uniklinikum-jena.de/	.de
http://www.naturheilpraxis-hussung.de/	.de
http://www.psychotherapie--online.de/	.de
http://www.forum-adipositas.de/Board/about	.de
http://www.physiotherapie-waiblingen.de/	.de
http://www.fair-news.de/	.de
http://www.vitaplus-raucherentwoehnung.de/	.de
http://manuelle-mwe.de/	.de
http://www.thieme.de/	.de
http://www.drklingler.de/	.de
http://www.dgschmerzmedizin.de/	.de
http://www.verlag-fuer-homoeopathie.de/	.de
http://www.zahnundgesund.de/	.de
http://zemfo.med.uni-rostock.de/	.de
http://www.dr-hohn.de/	.de
http://www.dhzb.de/	.de
http://www.heilpraxis-welle.de/	.de
http://www.neuros-schulung.de/	.de
http://heilpraktiker-am-bodensee.de/	.de
http://www.dr-thomas-hoener.de/	.de
http://www.mri.bund.de/	.de
http://www.heilpflanzenschule-detloff.de/	.de
http://krebstherapien.de/	.de
http://hebamme-sarah-kamp.de/	.de
http://www.lv-hessen.osteoporose-deutschland.de/	.de
http://www.hebamme-diepholz.de/	.de
http://www.kaustopp.de/	.de
http://www.medizinfo.de/ernaehrung/essstoerungen/	.de
http://www.uk-augsburg.de/kliniken-und-institute/klinik-fuer-frauenheilkunde-und-geburtshilfe/ueberblick.html	.de
http://www.sonomadiaet.de/	.de
http://www.hamburg-harburg-dialyse.de/	.de
http://herzinfarkt-prophylaxe.medizin-2000.de/	.de
http://www.kopiloth.de/	.de
http://www.dorothee-wingen.de/	.de
http://therapiemuenster.de/	.de
http://www.dr-koeser.de/	.de
http://www.psychotherapie-schuerger.de/	.de
http://www.bayernwinkel.de/	.de
http://www.frohkost.de/	.de
http://physiok.de/	.de
http://www.osteopathie.de/	.de
http://www.dggg-online.de/	.de
http://www.sfi-frankfurt.de/	.de
http://xn--heldenzhne-w5a.de/	.de
http://www.dr-jungmann.de/	.de
http://www.rohkostwiki.de/	.de
http://www.lerntherapie-ew.de/	.de
http://www.shalleen.de/	.de
http://www.pk.lueneburg.de/forensische-psychiatrie-psychotherapie/	.de
http://www.aerztliche-ozontherapie.de/	.de
http://www.zahnarztpraxis-opel.de/	.de
http://www.24h-pflege-check.de/	.de
http://www.krebsinformation.de/leben/fieber/fieber-index.php	.de
http://www.bg-kliniken.de/	.de
http://www.massage-muenchen.de/	.de
http://www.scienceoflife.de/	.de
http://www.reinhold-graf.de/	.de
http://www.physio-lausch.de/	.de
http://duesseldorf.kreuzmich.de/	.de
http://www.christoph-1.de/	.de
http://xn--frauenrztin-broghammer-54b.de/	.de
http://www.infostelle.trichotillomanie.de/	.de
http://www.dr-hj-hofmann.de/	.de
http://ulrikepohl.de/	.de
http://praxisseeger.de/	.de
http://www.orthoklinik-lueneburg.de/	.de
http://www.dr-taborsky.de/	.de
http://dgk.de/gesundheit/frauengesundheit.html	.de
http://www.medizin.uni-tuebingen.de/institute/pharmak_inst/akp/	.de
http://www.aerzte77.de/	.de
http://www.zahnarztpraxis-fischer.de/	.de
http://www.leukaemie-kmt.de/	.de
http://www.pnc-aktuell.de/	.de
http://www.oberhavel-kliniken.de/	.de
http://www.liehrnhof-akademie.de/akademie/tiergestuetzte_weiterbildungen/	.de
http://www.murnauer-praxis.de/	.de
http://www.diabetikerbund-hamburg.de/	.de
http://www.autostadt.de/	.de
http://www.henke-menden.de/	.de
http://www.agbkt.de/	.de
http://www.naturheilpraxis-kreuznacht.de/	.de
http://thaimassage-dd.de/	.de
http://www.laborlexikon.de/	.de
http://www.radiologie.ukw.de/	.de
http://www.buzer.de/gesetz/4307/index.htm	.de
http://zahnarzt-massis.de/	.de
http://www.reha-eberbach.de/	.de
http://www.calla-berlin.de/	.de
http://www.tierphysiotherapie-bayern.de/	.de
http://www.oliverjunker.de/	.de
http://www.psychotherapie-hilberink.de/	.de
http://www.schmerzzentrum-wiesbaden.de/	.de
http://www.santa-maria.de/	.de
http://www.mh-hannover.de/humangenetik.html	.de
http://wernerelders.de/index.php/de/start	.de
http://www.deutsche-arthrose-stiftung.de/	.de
http://www.drjastrow.de/WAI/Welcome.html	.de
http://www.fusswerker.de/	.de
http://www.dentalboerse.de/	.de
http://www.davita.de/de/	.de
http://www.reha-am-stadion.de/	.de
http://www.supervision-gesundheitswesen.de/	.de
http://www.dr-braukhaus.de/	.de
http://shiatsu-raum-berlin.de/	.de
http://www.comfortplan.de/	.de
http://www.naturheilpraxis-schomacker.de/	.de
http://www.stuttgarter-zeitung.de/	.de
http://www.michael-schray.de/	.de
http://www.zahnaerzte-dorner.de/	.de
http://www.total-e-quality.de/	.de
http://www.zahnarztpraxis-flensburg.de/	.de
http://www.psgv.de/	.de
http://www.katharinakrstev-coaching.de/	.de
http://www.therapiezentrum-celle.de/	.de
http://www.gmds.de/	.de
http://praxisguenther.de/	.de
http://www.msundich.de/	.de
http://www.medica-naturana.de/	.de
http://www.babyportal.de/	.de
http://www.selbsthilfe-lungenkrebs.de/	.de
http://anita-linder.de/	.de
http://www.diaetrechner.de/	.de
http://www.kardiologie-dortmund.de/	.de
http://www.histopatho.de/	.de
http://www.chinesische-medizin-beck.de/	.de
http://psychologische-beratung-taunus.de/	.de
http://www.selbsthilfe-hassberge.de/	.de
http://craniosacral-therapie.de/	.de
http://www.berliner-krisendienst.de/	.de
http://www.achse-online.de/	.de
http://cct-germany.de/	.de
http://www.max-rosenkranz.de/	.de
http://nrk-aachen.de/	.de
http://www.schlossberghof.de/	.de
http://saarland.de/	.de
http://pta-online.de/	.de
http://www.praxis-im-paradiesle.de/	.de
http://www.resilienz-4u.de/	.de
http://www.beratungspraxis-schenefeld.de/	.de
http://www.profit-massage.de/	.de
http://www.ippf-freiburg.de/	.de
http://www.dgpm.de/	.de
http://www.sensitiv.de/	.de
http://fuokk.de/	.de
http://www.weisse-liste.de/	.de
http://www.medizinische-fakultaet-hd.uni-heidelberg.de/index.php?id=102539	.de
http://www.onmeda.de/krankheiten/anthrax.html	.de
http://www.ndr.de/	.de
http://psychotherapiedortmund.de/	.de
http://www.praxis-wietschke.de/	.de
http://www.heilpraktikerandmore.de/	.de
http://www.dagmarduve.de/	.de
http://www.bqs.de/	.de
http://www.tanjamadsen.de/	.de
http://www.ced-info.de/	.de
http://www.supervision-ross.de/	.de
http://www.leben-ohne-diaet.de/	.de
http://www.deutsches-skoliose-netzwerk.de/	.de
http://www.ghup.de/	.de
http://www.folio-familie.de/	.de
http://www.nia-online.de/	.de
http://www.dr-parschau.de/	.de
http://www.wwk-pflegeservice.de/	.de
http://www.orthinform.de/	.de
http://heilpraktiker-magner.de/	.de
http://www.neuro-mvz.de/	.de
http://www.einzelundpaartherapie.de/	.de
http://www.derma-fuchs.de/	.de
http://www.psychiatrie-und-ethik.de/1_gesamt.html	.de
http://www.krebshilfe.de/informieren/ueber-krebs/infothek/infomaterial-kategorie/die-blauen-ratgeber/	.de
http://www.shg-biesenthal.de/	.de
http://bueningbremer.de/	.de
http://kg-pollinger-loeser.de/	.de
http://www.real-foto.de/	.de
http://www.humane-genetik.de/	.de
http://delanier.de/	.de
http://www.todinrostock.de/	.de
http://kinderkrebsnachsorge.de/	.de
http://hno-in-oberhausen.de/	.de
http://edition-sirius.de/	.de
http://www.schmerzmedizin-kassel.de/	.de
http://www.wellness-paradies.de/	.de
http://www.ayurveda-akasha.de/	.de
http://www.esanum.de/	.de
http://www.psychologische-beratung-christiani.de/	.de
http://weisser-ring.de/	.de
http://www.medizin-forum.de/phpbb/viewforum.php?f=52	.de
http://www.schmerz-online.de/	.de
http://www.naturheilpraxis-bonow.de/	.de
http://www.heilpraxis.freund-freund.de/	.de
http://hein-praxis.de/	.de
http://www.duenenwaldklinik.de/	.de
http://www.zahnarztpraxis-herne.de/	.de
http://logopaedie-konietzko.de/	.de
http://www.hno-arzt-freiburg.de/	.de
http://www.misteltherapie.medizin-2000.de/	.de
http://www.ungethuem-aesculap-stiftung.de/	.de
http://www.agswn.de/	.de
http://www.asthenis.de/odseasy/	.de
http://www.osteopathie-kl.de/	.de
http://www.magic-earth.de/	.de
http://ptk-nrw.de/	.de
http://www.ehe-paar-beratung-liehr.de/	.de
http://www.christoph-schickhardt.de/	.de
http://www.schuckall.de/	.de
http://www.zahnaerzte-wommelsdorff-sutor.de/	.de
http://www.diabetes.bbraun.de/	.de
http://neonatologie.charite.de/	.de
http://www.mpipsykl.mpg.de/847782/ms	.de
http://theraklinik.de/	.de
http://www.web44.de/	.de
http://www.zentrumzahngesundheit.de/	.de
http://dr-jungbluth.de/	.de
http://www.thieme.de/fz/aktneu/	.de
http://dr-agha.hpage.de/	.de
http://www.ulrikezinn-dermatologin.de/	.de
http://www.saunabund-ev.de/	.de
http://www.hausaerzte-nienburg.de/	.de
http://www.oldenburger-werkstatt.de/	.de
http://elib.tiho-hannover.de/	.de
http://www.aurafotografie-greiner.de/	.de
http://www.gesundheitscoach-lynn.de/	.de
http://www.physio-bachmann.de/	.de
http://www.mchotel.de/	.de
http://www.kvb.de/	.de
http://www.hanse-hypnose.de/	.de
http://www.tcm-forschung.de/	.de
http://shg-darmstadt.de/	.de
http://kardio.med.uni-rostock.de/	.de
http://www.delphin-reiki.de/	.de
http://www.metafor.de/	.de
http://www.hebammenpraxis-badhersfeld.de/	.de
http://www.power-regenbogen.de/	.de
http://www.wobenzym.de/de/unternehmen/	.de
http://www.rosemarie-steinhage.de/	.de
http://copd-therapie.medizin-2000.de/	.de
http://www.auszeit-und-raum.de/	.de
http://paartherapie-einzeltherapie-berlin.de/	.de
http://www.zahnarzt-bad-friedrichshall.de/	.de
http://erler-klinik.de/	.de
http://www.reizstrom-training.de/	.de
http://www.koe-aesthetics.de/	.de
http://www.langerwisch.de/	.de
http://www.skanseite.de/	.de
http://www.erste-hilfe-schmiedel.de/	.de
http://www.curado.de/migraene-9817/	.de
http://www.parkinson-hilfsmittel.de/	.de
http://psychicus.de/	.de
http://sprudelndequelle.de/	.de
http://www.mpn-netzwerk.de/	.de
http://www.seeminar.de/	.de
http://www.schoene-zaehne-dachau.de/	.de
http://www.hksh-bonn.de/	.de
http://karllauterbach.de/	.de
http://www.qualimedic.de/bauchspeicheldruesenkrebs.html	.de
http://drobs-halle.de/	.de
http://www.kinesiologie-scheessel.de/	.de
http://www.frauenaerztin-berger-eschweiler.de/	.de
http://www.qualikon.de/	.de
http://www.logopaedie-helfert.de/	.de
http://www.onmeda.de/krankheitserreger/prionen.html	.de
http://diakonie-bautzen.de/	.de
http://www.krankenhaus-kiel.de/	.de
http://pflegemanufaktur24.de/	.de
http://www.bayernpflege.de/	.de
http://www.klinikum-bochum.de/klinik-blankenstein/standort.html	.de
http://www.physio-petrisberg.de/	.de
http://www.zahnarzt-knapp.de/	.de
http://www.lebensbalance-praxis.de/	.de
http://www.hebammenpraxis-germering.de/	.de
http://zahnarzt-hildebrandt-goettingen.de/	.de
http://www.cfdm.de/	.de
http://natura-akademie.de/	.de
http://www.carla-rueller.de/	.de
http://www.foti-mai.de/	.de
http://www.praxis-kriegler-rohde.de/	.de
http://www.plastische-chirurgie-schinner.de/	.de
http://www.altenpflegemitsachverstand.de/	.de
http://www.praxis-torhaus.de/	.de
http://www.berlin-rolfing.de/	.de
http://www.ebreastcenter.de/	.de
http://www.adhs-elterninitiative-lahn-dill.de/	.de
http://www.traditionellechinesischemedizin.de/	.de
http://www.qualimedic.de/Hildegard_medizin.html	.de
http://www.urologie.hexal.de/	.de
http://floristenverband-bayern.de/	.de
http://www.hp-pruefungscoaching.de/	.de
http://www.christina-reuter.de/	.de
http://www.sport-praxis.de/	.de
http://www.zahnmedizin-winkler.de/	.de
http://www.bund.de/	.de
http://www.ike.de/	.de
http://www.yogkos.de/	.de
http://mega-coaching.de/	.de
http://www.malcev.de/	.de
http://www.praxis-honikel.de/	.de
http://tal19.de/	.de
http://hautarzthalle.de/	.de
http://www.hofmann.de/	.de
http://www.naturheilpraxis-goeppinger.de/	.de
http://sea-shepherd.de/	.de
http://diabetes.medizin-2000.de/	.de
http://www.bvts.de/	.de
http://www.erlinger.de/	.de
http://internisten-wesseling-westring.de/	.de
http://www.kompetenznetz-leukaemie.de/	.de
http://www.ht-mb.de/	.de
http://www.massagen-koeln.de/	.de
http://www.bachblueten-gelnhausen.de/	.de
http://www.feldenkrais-schlebusch.de/	.de
http://www.babette-honigmann.de/	.de
http://www.osteopathie-berlin-zehlendorf.de/	.de
http://www.matthias-schreiber.de/	.de
http://www.gemahl-gesundheit.de/	.de
http://www.westfaelische-seniorenhilfe.de/	.de
http://www.caro-institut.de/	.de
http://www.thework-seminare.de/	.de
http://physiotherapie-bernhardi.de/	.de
http://www.psychotherapie-beratung.de/	.de
http://www.bz-berlin.de/	.de
http://www.helios-gesundheit.de/kliniken/cuxhaven-sahlenburg/	.de
http://www.zahnarzt-pankotsch.de/	.de
http://www.physiotherapieinfo.de/	.de
http://www.deutsche-tierphysiotherapeuten.de/	.de
http://www.kursana.de/	.de
http://www.dgomt.de/	.de
http://www.gesundheitundmedizin.de/	.de
http://bad-gmbh.de/	.de
http://www.internisten-treysa.de/	.de
http://www.kreisrunderhaarausfall.de/	.de
http://www.dgz-online.de/	.de
http://www.dieanderwelt.de/	.de
http://www.dietrich-berndt.de/	.de
http://www.hebamme-karen-wende.de/	.de
http://german-leading-hospitals.de/	.de
http://www.wernerschell.de/	.de
http://www.ads-adhsfundgrube.de/	.de
http://www.als-netz.de/	.de
http://www.sodbrennen.magen-darm-erkrankungen.medizin-2000.de/	.de
http://www.schlaganfall-hilfe.de/	.de
http://www.praxis-harcos.de/	.de
http://www.orthopaedie-fabian-petzke.de/	.de
http://www.klinikum.uni-heidelberg.de/Willkommen.113005.0.html	.de
http://lebenswendezeiten.de/	.de
http://aachen.de/	.de
http://sodbrennen.magen-darm-erkrankungen.medizin-2000.de/	.de
http://www.epilepsie-arbeit.de/	.de
http://www.heilpraktiker-psychotherapie-rodert.de/	.de
http://www.heilpraxis-corneliapeetz.de/	.de
http://www.ortenau-klinikum.de/zentren-und-schwerpunkte/endoprothetik-ortenau/	.de
http://www.hoischen.de/	.de
http://www.dr-dirnbacher.de/	.de
http://www.ph-heidelberg.de/fileadmin/user_upload/wp/klauss/svv.pdf	.de
http://osteopathie-wiegleb.de/	.de
http://rauchenentwoehnung.natuerlich-heilen.de/	.de
http://www.schreibwerkstatt-suwe.de/	.de
http://www.dr-dr-florian-janis.de/	.de
http://www.alblama.de/	.de
http://eckert-saarbruecken.de/	.de
http://www.orthopaedie-badessen.de/	.de
http://www.siegfried-hoffmann.de/	.de
http://www.derwesten.de/gesundheit/schulmedizin-setzt-auf-krebs-heilung-durch-handlauflegen-id4216115.html	.de
http://www.awogsd.de/	.de
http://www.radiologie-ziesler.de/	.de
http://www.psychotherapie-praxis-regensburg.de/	.de
http://www.radiologie-landau.de/	.de
http://www.dgk.de/gesundheit/hoeren/hoerschaeden-bei-kindern.html	.de
http://www.klinik-im-park.de/	.de
http://www.eilenriedeklinik.de/fachgebiete/plastisch-aesthetische-chirurgie/	.de
http://digab.de/startseite/	.de
http://www.dr-s-fischer.de/	.de
http://www.naturheilpraxis-diers.de/	.de
http://www.logopaedie-leverkusen.de/	.de
http://www.akupunktur-berlin-vos.de/	.de
http://www.kaiser-therme.de/	.de
http://www.bhkev.de/	.de
http://www.burnout-behandlung-berlin.de/	.de
http://www.saarheilpraktiker.de/	.de
http://praxis-marton.de/	.de
http://www.andrea-hahnen.de/	.de
http://www.wormser-zeitung.de/	.de
http://www.ag-evolutionsbiologie.de/	.de
http://hb.menschen-mit-diabetes.de/	.de
http://www.kinderchirurgie-dresden.de/	.de
http://www.fruehchen-netz.de/	.de
http://www.lerntherapie-bramsche.de/	.de
http://www.bodymedia.de/	.de
http://www.praxis-dr-berndt.de/	.de
http://www.dr-melzer.de/	.de
http://www.hunakine.de/	.de
http://www.vorzeitige-ejakulation.de/	.de
http://www.olching-zahnarzt.de/	.de
http://www.kg-neckargemuend.de/	.de
http://drk-nh.de/	.de
http://erektile-dysfunktion-therapie.de/	.de
http://www.menschmieze.de/	.de
http://www.praxiswerner.de/	.de
http://www.fenistil.de/	.de
http://tinnitus-behandlung.natuerlich-heilen.de/	.de
http://www.praxis-kunze.de/	.de
http://www.sana.de/	.de
http://www.equidentinfo.de/	.de
http://words-and-pictures.de/	.de
http://www.kremer-zech.de/	.de
http://www.tierheilpraktiker-sh.de/	.de
http://www.dgmm-aemm.de/	.de
http://www.hpl-lotz.de/	.de
http://www.kenn-dein-limit.de/	.de
http://www.weiss-lampertheim.de/	.de
http://www.gruenderszene.de/	.de
http://onlinestreet.de/	.de
http://www.zmkg.de/	.de
http://www.iwan-thein.de/	.de
http://www.fitnesswelt.de/	.de
http://www.hivleitfaden.de/	.de
http://www.haselbaum.de/	.de
http://justin-rockola-soforthilfe.de/	.de
http://www.staschull.de/	.de
http://www.frauenarzt-mari.de/	.de
http://www.physiotherapie-kempten.de/	.de
http://www.physiobamberg.de/	.de
http://petermann-osteopathie.de/	.de
http://freiepresse.de/	.de
http://www.khagatharied.de/	.de
http://www.naemi-wilke-stift.de/	.de
http://www.reformhaus.de/reformhauskurier/	.de
http://www.nicorette.de/	.de
http://www.monte-mare.de/	.de
http://die-kette.de/	.de
http://www.zehenspitzengang.de/	.de
http://www.beratung-wrede.de/	.de
http://www.verbrennungsmedizin.de/	.de
http://durchfall-kinder-homoeopathie.de/	.de
http://www.baer-sch.de/	.de
http://www.veramed.de/	.de
http://www.ayurveda-akademie-hamburg.de/	.de
http://www.ektodermale-dysplasie.de/	.de
http://www.akademie-fuer-ganzheitsmedizin.de/	.de
http://www.biodanza.de/?lang=de	.de
http://www.ruthmattes.de/	.de
http://orthopaedie.medizin-2000.de/	.de
http://www.abtei.de/	.de
http://www.kkh-sob.de/	.de
http://www.schulterhilfe.de/	.de
http://www.invn.de/	.de
http://www.sibyllenbad.de/	.de
http://herzenswunsch.wirpflegen.de/	.de
http://www.netlaw.de/	.de
http://www.wasserbabies.de/	.de
http://www.psog.de/	.de
http://www.gertraudjung.de/	.de
http://www.id-thai-massagestudio.de/	.de
http://www.maleisen.de/	.de
http://annaberger-pflegedienst.de/	.de
http://www.licht-im-schatten.de/	.de
http://www.petra.de/	.de
http://www.gyn-gap.de/	.de
http://xn--mdchenfrallesblog-qqb67b.de/	.de
http://www.chinesische-medizin-pankow.de/	.de
http://www.ingriddoerr.de/	.de
http://www.febena.de/Siozwo.html	.de
http://www.zahnaerztin-wojcik.de/	.de
http://www.midro.de/	.de
http://www.powermind.de/	.de
http://www.michel-grau.de/	.de
http://gesund-auf-reisen.de/	.de
http://www.krebsberatung-berlin.de/	.de
http://www.praxis-lorenz.de/	.de
http://www.paartherapieduesseldorf.de/	.de
http://huskyprojekt.de/	.de
http://innere1.uk-koeln.de/	.de
http://www.logopaedie-loeffler.de/	.de
http://www.focus.de/	.de
http://www.bonner-stiftung.de/	.de
http://www.darmkrebs.medizin-2000.de/	.de
http://www.palliativ-weisseritz.de/	.de
http://maritafunk.de/	.de
http://www.schmetterlingskinder.de/	.de
http://www.test.de/	.de
http://www.ukw.de/augenklinik/startseite/	.de
http://meine-pflegehilfe.de/	.de
http://muensterland.asbnrw.de/angebote/rettungswesen/hundestaffel-west.html	.de
http://logopaedie-funke.de/	.de
http://das-migraeneforum.de/	.de
http://www.minne.de/	.de
http://www.naturheilpraxis-walsrode.de/	.de
http://www.beratung-therapie.de/	.de
http://www.rlst.de/	.de
http://www.zahnarzt-familie-osnabrueck.de/	.de
http://www.rocco-kirch.de/	.de
http://www.kienzle-mueller.de/	.de
http://www.dguv.de/bgag/de/index.jsp	.de
http://www.bolatzky.de/	.de
http://www.osteopathische-praxis.de/	.de
http://www.augencentrumkoeln.de/	.de
http://www.fas-borbeck.de/	.de
http://vaterschaftstest.medizin-2000.de/	.de
http://www.kaiserberg-klinik.de/	.de
http://www.kiefergabriele.de/	.de
http://www.shg-kliniken.de/html/206.htm	.de
http://www.bayerheiner.de/	.de
http://www.uni-duesseldorf.de/WWW/AWMF/ll/ll_list.htm	.de
http://www.smileeyes.de/	.de
http://www.physiotherapie-bernkastel-kues.de/	.de
http://www.suchundhilf.de/	.de
http://www.kjp.med.uni-muenchen.de/forschung/legasthenie/legasthenie.php	.de
http://www.pollenallergie.medizin-2000.de/	.de
http://www.psychologie-heute.de/	.de
http://mzmh.de/medizin/home	.de
http://zahnarzt-garling.de/	.de
http://hypnoseausbildung-seminar.de/	.de
http://www.hospizgruppe-buende.de/	.de
http://www.uni-goettingen.de/	.de
http://isq-physio.de/	.de
http://www.naturheilkundepraxis-waechter.de/	.de
http://www.homeopage.de/	.de
http://www.moenchengladbach-heilpraktiker.de/	.de
http://www.drloewer.de/	.de
http://www.pk.lueneburg.de/	.de
http://www.reiselinks.de/	.de
http://www.physiotherapie-ringsdorff.de/	.de
http://www.kes-online.de/	.de
http://www.psychotherapie-heilbronn.de/	.de
http://www.frauenarzt-luebeck.de/	.de
http://www.ayureiki.de/	.de
http://www.berlindental.de/	.de
http://www.naturheilpraxis-jakobeit.de/	.de
http://www.eymer.de/	.de
http://www.christina-syndikus.de/the-work/	.de
http://www.schmerzloesung.de/	.de
http://www.blood-sugar-lounge.de/	.de
http://www.die-kinesiologie-ausbildung.de/	.de
http://www.frauenarzt-holzkirchen.de/	.de
http://www.forensik.ukw.de/	.de
http://www.innovations-report.de/html/berichte/medizin-gesundheit/bericht-866.html	.de
http://www.sinnfindung-im-beruf.de/	.de
http://www.raucherentwoehnung-ac.de/	.de
http://www.m1-beauty.de/	.de
http://transfusion.med.uni-rostock.de/	.de
http://www.fruehchen-muenchen.de/	.de
http://www.helles-koepfchen.de/Kinderseiten/Kids+and+Teens+International+Deutsch+Gesundheit+Krankheiten+und+Beschwerden	.de
http://www.hundephysio-herb.de/	.de
http://www.tierzahn.de/	.de
http://www.amarita.de/	.de
http://www.christa-beyrer.de/	.de
http://www.diabetes-klinik-bn.de/	.de
http://www.zahnpraxis-mundwerk.de/	.de
http://www.repromagination.de/	.de
http://www.doktor-quak.de/	.de
http://www.medicoconsult.de/wiki/Gastroenterologie_Kompendium	.de
http://www.praxis-molitor.de/	.de
http://feuervogel-seminare.de/	.de
http://www.anonyme-sexsuechtige.de/	.de
http://www.master-frage.de/	.de
http://www.pflegewiki.de/wiki/Die_f%C3%BCnf_Sterbephasen_nach_K%C3%BCbler-Ross	.de
http://www.zahnarzt-naucke-neustadt.de/	.de
http://www.mydrg.de/	.de
http://www.haen-ev.de/	.de
http://www.uni-due.de/naturheilkunde/	.de
http://www.bmel.de/	.de
http://amz-hannover.de/	.de
http://www.cosmetic-op.de/	.de
http://www.waan-nam.de/	.de
http://www.erkaeltungen.natuerlich-heilen.de/	.de
http://gichtinfo.de/	.de
http://www.vinzenzkrankenhaus.de/	.de
http://www.klugerzahnarzt.de/	.de
http://www.heilpraxis-claussen.de/	.de
http://www.liliput-lounge.de/	.de
http://www.pharmazeutische-zeitung.de/index.php?id=35662	.de
http://www.ukgm.de/ugm_2/deu/ugi_gyn/index.html	.de
http://www.curado.de/Morbus-Crohn-10072/	.de
http://www.reiki-zentrum-karlsruhe.de/	.de
http://www.zahnaerzte-in-sachsen.de/	.de
http://www.aesthetische-medizin.medizin-2000.de/	.de
http://www.kleine-sternchen-halle.de/	.de
http://www.hahnemann-klinik-baltrum.de/	.de
http://physio-zollhaus.de/	.de
http://www.hno-praxis-kothe.de/	.de
http://www.focus.de/gesundheit/gesundleben/stress/relaxen/entspannung	.de
http://anita-idel.de/	.de
http://www.lasik-germany-blog.de/	.de
http://www.zahnmedizin-siegburg.de/	.de
http://www.physiotherapie-landsitz.de/	.de
http://drlevin.de/	.de
http://www.petra-menne.de/	.de
http://www.migraeneinformation.de/	.de
http://www.bgv-transplantation.de/	.de
http://www.tanz-soziotherapie.de/	.de
http://www.krankenhaus-grimmen.de/	.de
http://www.proktologiepraxis-kaiser-bielefeld.de/	.de
http://www.osteopathiefortbildung.de/	.de
http://www.raasch-psychotherapie.de/	.de
http://www.bbraun.de/de/produkte-und-therapien/extrakorporale-blutbehandlung/help-lipoproteinapherese.html	.de
http://mein-rheuma-wird-erwachsen.de/	.de
http://www.ichthyose.de/	.de
http://www.depressions-sprechstunde.de/	.de
http://www.besondere-kinder-gera.de/	.de
http://www.mh-hannover.de/16940.html	.de
http://www.pennekamp-mdt.de/repertorium.html	.de
http://www.rki.de/DE/Content/Infekt/EpidBull/epid_bull_node.html	.de
http://hebammenpraxis-lenz.de/	.de
http://www.beatmet.de/	.de
http://www.med1.de/Forum/Sexualitaet/	.de
http://www.hisw.de/	.de
http://www.praxis-korinek.de/	.de
http://www.heike-ohland.de/	.de
http://www.dr-sapok.de/	.de
http://ronny-welzel.de/	.de
http://www.mkg-chirurgie-roth.de/	.de
http://www.schmidt-koehn.de/	.de
http://www.netdoktor.de/Krankheiten/Syphilis/	.de
http://paib-dpg.de/	.de
http://www.reiki-land.de/	.de
http://www.naturheilpraxis-beulich.de/	.de
http://www.heilpraxis-suess.de/	.de
http://www.praxis-manumed.de/	.de
http://www.med-zahn.de/	.de
http://www.dgscampus.de/	.de
http://www.lesenschreiben.de/	.de
http://www.brustkrebsdeutschland.de/	.de
http://gqmg.de/	.de
http://www.klinikum-nf.de/	.de
http://www.sanapoint.de/	.de
http://www.schaefer-heilpraktiker.de/	.de
http://www.wordly.de/	.de
http://osteopathie-preuss.de/	.de
http://dr-neidert.de/	.de
http://www.zahnbehandlung-angst.de/	.de
http://evkln.de/	.de
http://www.vitro-med.de/	.de
http://www.bagss.de/	.de
http://www.herzinfarkt-prophylaxe.medizin-2000.de/	.de
http://www.homeda.de/index.html	.de
http://www.zahnarzt-erk.de/	.de
http://www.alvita-gesundheit.de/	.de
http://www.schmerzfrei-durch-kochsalz.de/	.de
http://www.laserzentrum-oldenburg.de/	.de
http://platinnetz.de/	.de
http://www.stiftung-gesundheit.de/	.de
http://www.zahnwissen.de/	.de
http://www.koerper-weise.de/	.de
http://osteologie13.de/	.de
http://www.funkbuero.de/	.de
http://www.gesundheit-aesthetik.de/	.de
http://leb-zeit.de/	.de
http://www.radiologie-nuklearmedizin-koeln.de/	.de
http://www.quellklar.de/	.de
http://www.doktor-eberle.de/	.de
http://www.pediculosis-gesellschaft.de/	.de
http://www.heilpraktikerin-bremen.de/	.de
http://physio-point-freiburg.de/	.de
http://www.moyses.de/	.de
http://www.praxisgarbe.de/	.de
http://www.inter-neuro.de/	.de
http://www.ms-gateway.de/	.de
http://www.zahnpoint-mainz.de/	.de
http://www.zahnarzt-moers-kapellen.de/	.de
http://knhi.de/	.de
http://www.gyn-merzig.de/	.de
http://www.dr-gloger.de/	.de
http://susanne-kranhold.de/	.de
http://drk-lv-thueringen.feripro.de/	.de
http://gelenkreha.de/	.de
http://www.dr-kuenstler.de/	.de
http://karin-glanzner.de/	.de
http://www.lebensfreudefinden.de/	.de
http://jumk.de/	.de
http://www.ndb.badw-muenchen.de/eb_pharmazie.htm	.de
http://praxis-hoeflich.de/	.de
http://www.nuadphaenboran.de/	.de
http://www.petra-mitschele.de/	.de
http://www.zahnaerzte-am-papenberg.de/	.de
http://www.xn--homopathie-altona-1zb.de/	.de
http://www.aerzteblatt.de/archiv/38807	.de
http://www.leichtigkeit-leben.de/	.de
http://www.bvl-legasthenie.de/	.de
http://dgk.de/gesundheit/muskeln-skelett/osteoporose.html	.de
http://www.onkosaar.de/	.de
http://www.lumenalba.de/	.de
http://www.betriebsarzt.med.uni-goettingen.de/	.de
http://www.zahnarzt-leiblfing.de/	.de
http://www.greatlengths.de/	.de
http://www.lindner-reiki.de/	.de
http://ralphkress.de/	.de
http://www.aps-med.de/APS-P5a.asp?ID=6	.de
http://www.allgaeuer-latschenkiefer.de/de/startseite	.de
http://www.jjp-pfeifer.de/	.de
http://www.movingme.de/	.de
http://www.esculap-service.de/	.de
http://radiologie-vechta.de/	.de
http://emdr-hypnose-praxis.de/	.de
http://www.akupunktur-praxis-zhang.de/	.de
http://gfts.de/	.de
http://www.dr-rebell.de/	.de
http://www.tcm-sigmaringen.de/	.de
http://dieser-weg-zurueck.de/	.de
http://www.dr-scheiderer.de/	.de
http://www.lernlift.de/	.de
http://www.praxis-stausberg.de/	.de
http://www.cranio-acra.de/	.de
http://www.dr-weissflog.de/	.de
http://www.lpk-bw.de/	.de
http://www.onmeda.de/krankheiten/sonnenbrand.html	.de
http://www.kiel-hausarzt.de/	.de
http://www.asb-bremen.de/	.de
http://www.crescendo-coach.de/	.de
http://www.schloo.de/	.de
http://www.zahnarztpraxis-schinkel.de/	.de
http://www.seborrhoisches-ekzem.de/	.de
http://theresa-michel.de/	.de
http://logoass.de/	.de
http://www.fachwerk-implantologie.de/	.de
http://www.bbraun-stiftung.de/	.de
http://www.feldenkraismovespeople.de/	.de
http://tkmed.de/	.de
http://www.rostock-hausarzt.de/	.de
http://www.luca-dethlefsen-hilfe.de/	.de
http://www.vitanet.de/	.de
http://www.akutklinik.de/	.de
http://www.kneipp-verein-niederbarnim.de/	.de
http://www.naturheilpraxismaikeblohm.de/	.de
http://www.rolfing-praxis.de/	.de
http://www.uni-halle.de/	.de
http://www.st-josef-stift.de/	.de
http://www.ergotherapie-oberursel.de/	.de
http://www.pan-ergo.de/	.de
http://www.ms-kompetenznetz.de/	.de
http://thymustherapie.medizin-2000.de/	.de
http://transforma-institut.de/	.de
http://www.xn--logopdie-echo-ffb.de/	.de
http://www.deutscherreikibund.de/	.de
http://www.tarzahn.de/	.de
http://www.adhs-michel-hamburg.de/	.de
http://www.diaexpert.de/	.de
http://www.dft-online.de/	.de
http://www.drkmst.de/	.de
http://www.libase.de/	.de
http://www.heilpraktiker-poestges.de/	.de
http://www.bundesverband-skoliose.de/	.de
http://www.online-orthopaedie.de/	.de
http://www.praxis-evahenker.de/	.de
http://www.mehr-vom-tag.de/	.de
http://www.herzinfarktverbund-bochum.de/	.de
http://www.drreinheimer.de/	.de
http://www.evaseiter.de/	.de
http://www.logopaedie-gl.de/	.de
http://connection.de/	.de
http://www.bafm-mediation.de/	.de
http://www.dr-herber.de/	.de
http://www.changthaiwellness.de/	.de
http://www.krebshilfe.de/	.de
http://www.praxis-gabelmann.de/	.de
http://www.blei-institut.de/	.de
http://www.dr-georg-roth.de/	.de
http://gutartige-prostatavergroesserung.medizin-2000.de/	.de
http://hlkowalski.de/	.de
http://www.hospizverein-landshut.de/	.de
http://complementpraxis.de/	.de
http://www.tcmpraxis-yao.de/	.de
http://www.spitta.de/	.de
http://www.thai-massage-oase.de/	.de
http://www.fort-schritte.de/	.de
http://www.praxis-griffel.de/	.de
http://www.naturheilpraxis-siebelts.de/	.de
http://www.gesundheitspark-suedniedersachsen.de/startseite/	.de
http://www.heilpraktikerforum.de/	.de
http://www.reiki-meisterin-berlin.de/	.de
http://www.phoenikks.de/	.de
http://www.hotel-saarschleife.de/	.de
http://www.krebsgesellschaft.de/onko-internetportal/basis-informationen-krebs/krebsarten/andere-krebsarten/peniskrebs.html	.de
http://www.zahnarzt-mesbah.de/	.de
http://www.physiokompetenz-stuetzerbach.de/	.de
http://www.lifeline.de/krankheiten/rheuma/	.de
http://dr-schilke.de/	.de
http://www.zahnarztpraxis-tischer.de/	.de
http://www.hirntumorhilfe.de/	.de
http://www.mein-zahnarzt-jena.de/	.de
http://www.gelenkzentrum-potsdam.de/	.de
http://reha-und-anschlussheilbehandlung.de/	.de
http://www.hippokrates-zentrum.de/	.de
http://www.oncosan.de/	.de
http://www.dr-hofmann-potsdam.de/	.de
http://www.eubios.de/	.de
http://dags.de/	.de
http://forum.epilepsie-netz.de/	.de
http://kreative-entfaltung.de/	.de
http://www.zahnarzt-eberle.de/	.de
http://www.radiologie-schorndorf.de/	.de
http://www.banken-rating.de/	.de
http://www.gemeinde-moeser.de/	.de
http://imgb.de/	.de
http://www.drhundt.de/	.de
http://www.kreiskliniken-darmstadt-dieburg.de/	.de
http://www.kinder-physiotherapie-offenburg-eva-glanzmann.de/	.de
http://www.heilpraxis-natalis.de/	.de
http://www.bak-schneeberg.de/	.de
http://sinnforum.de/	.de
http://www.wellnessayurveda.de/	.de
http://carem.de/	.de
http://www.weisse-gesunde-zaehne.de/	.de
http://www.prosper-hospital.de/	.de
http://www.heilpraktikerin-doritfrebel.de/	.de
http://www.klassikmeditation.de/	.de
http://www.memomed.de/	.de
http://www.augencentrum-homburg.de/	.de
http://www.reha-bb.de/	.de
http://www.onmeda.de/krankheiten/hautkrankheiten.html	.de
http://www.natura-naturans.de/	.de
http://www.klinik-viktoriastift.de/	.de
http://www.mit-lachen-zum-erfolg.de/	.de
http://www.heilpraxis-richter.de/	.de
http://hinter-den-schlagzeilen.de/	.de
http://www.fachklinik-herzogenaurach.de/	.de
http://www.tu-braunschweig.de/pharmazie	.de
http://www.9monate.de/gesundheit-vorsorge/kinderkrankheiten/windpocken-id94013.html	.de
http://www.linda-hoenemann.de/	.de
http://www.therapiehunde-hamburg.de/	.de
http://www.heilpraktiker-nehring.de/	.de
http://www.internisten-ush.de/	.de
http://naturheilpraxisschwarz.de/	.de
http://krankenpflegeschule-kronach.de/	.de
http://www.gesundheitunderfolg.de/de/	.de
http://www.frauenarzt-niebuell.de/	.de
http://www.spiralex.de/leistungen/nierenkrebs_d.htm	.de
http://www.kinderarzt-timmendorf.de/	.de
http://www.xn--ergotherapie-schlchtern-spc.de/	.de
http://www.terrapie.de/	.de
http://www.praeventologe.de/	.de
http://www.khehst.de/	.de
http://www.penaten.de/	.de
http://www.ergotherapie-wiesinger.de/	.de
http://cms.augeninfo.de/	.de
http://www.dr-gumpert.de/html/chorea_huntington.html	.de
http://www.klinikum-amberg.de/de/medizin/kliniken-und-fachbereiche/hauptabteilungen/frauenklinik/frauenklinik.php	.de
http://krampfadern.hpage.de/	.de
http://www.schweppe.de/	.de
http://www.neurologin-muenchen.de/	.de
http://www.kitz-regensburg.de/	.de
http://www.sportpferdetherapie.de/	.de
http://www.onlinesucht.de/	.de
http://hormone-nbg.de/	.de
http://www.gluecklicher-nichtraucher.de/	.de
http://www.ipo-familiencoaching.de/	.de
http://www.relax-institut.de/	.de
http://www.patrick-haas.de/	.de
http://www.hno-bremen-nord.de/	.de
http://www.screening-dgns.de/	.de
http://www.denic.de/	.de
http://www.emdr-ausbildungszentrum.de/	.de
http://www.kfo-marinello.de/	.de
http://oralchirurgie.zahnheilkunde.medizin-2000.de/	.de
http://www.tobiaseding.de/	.de
http://www.fa-dent.de/	.de
http://www.familienherberge-lebensweg.de/	.de
http://endokrinologie.med.uni-rostock.de/	.de
http://aura-coach.de/	.de
http://ratgeber-tinnitus.de/	.de
http://www.heilpraxis-prang.de/	.de
http://www.dr-marie-wittmann.de/	.de
http://www.tag23.de/	.de
http://homoeopathiker.de/	.de
http://osteoporose-duisburg.de/	.de
http://www.grueneheilkunde.de/	.de
http://www.ak-dida.de/	.de
http://www.za-paschold.de/	.de
http://www.dunkelfeld-blutdiagnostik.de/	.de
http://www.fs-papst.de/	.de
http://www.morgenpost.de/	.de
http://www.drstruck.de/	.de
http://heilsamepraesenz.de/	.de
http://www.uniklinikum-jena.de/frauenheilkunde/	.de
http://lemocin.de/	.de
http://fischer-jech.de/	.de
http://www.dr-gumpert.de/html/gallenblasenkrebs.html	.de
http://www.operieren.de/e3224/e10/e589/e594/e667/	.de
http://www.saskiajohn.de/	.de
http://www.zahnarztpraxis-steinheim.de/	.de
http://www.tcm-gomeringer.de/	.de
http://www.diabetiker-hannover.de/	.de
http://www.mwellensiek.de/	.de
http://www.floating-fuer-zwei.de/	.de
http://www.dr-gumpert.de/html/morbus_dupuytren.html	.de
http://www.argentalklinik.de/	.de
http://www.psychotherapie-schicktanz.de/	.de
http://www.kiel-supervision.de/	.de
http://www.bio-medical-systems.de/	.de
http://bornavirusinfektion.de/	.de
http://www.psychotherapiepraxis-md.de/	.de
http://www.weilmeier.de/	.de
http://www.naturheil-infothek.de/	.de
http://www.alta-klinik.de/	.de
http://www.bloggerei.de/	.de
http://www.hno-mering.de/	.de
http://www.plastische-chirurgie.uk-erlangen.de/	.de
http://www.waldkliniken-eisenberg.de/	.de
http://www.baden-baden.maternus.de/	.de
http://schwarzwald-medicalresort.de/	.de
http://www.physiotherapie-karola-wilhelm.de/	.de
http://www.flow-sprechgruppe.de/	.de
http://www.qigong-schroeder.de/	.de
http://www.claudia-langohr.de/	.de
http://www.zahnarzt-mand.de/	.de
http://www.melanom-wissen.de/	.de
http://www.indexmedica.de/	.de
http://www.zahnarzt-wentorp-wedel.de/	.de
http://invn.de/	.de
http://www.hno-zentrum-rheinneckar.de/	.de
http://www.plastischechirurgie-drdemir.de/	.de
http://www.eva-paulus.de/	.de
http://www.dental-fit.de/	.de
http://dr-med-heike-melzer.de/	.de
http://www.praxis-msb.de/	.de
http://www.praxis-auryn.de/index.php4/	.de
http://www.der-beauty-blog.de/	.de
http://www.kbh.de/	.de
http://www.rettungshunde-paderborn.de/	.de
http://www.dget.de/	.de
http://www.vivamed.de/	.de
http://www.psychoseforum.de/	.de
http://www.belladerma.de/	.de
http://www.aknr.de/	.de
http://www.baz-do.de/	.de
http://www.eva-psaila.de/	.de
http://www.deutsche-pflegevermittlung.de/	.de
http://www.rheumatologie-schumann.de/	.de
http://www.kinderhospiz-balthasar.de/	.de
http://www.bmi-kind.de/	.de
http://www.magen.hexal.de/	.de
http://www.zahn-sz.de/	.de
http://www.blablameter.de/	.de
http://www.g-ba.de/downloads/62-492-139/RL-Haeusliche-2007-03-15.pdf	.de
http://naturheilpraxis-musch.de/	.de
http://www.angst.hexal.de/	.de
http://sebastianschertel.de/integrative-gesundheitsfoerderung/	.de
http://www.dr-von-rosen.de/	.de
http://www.der-berliner-augenarzt.de/	.de
http://www.naturheilpraxis-eisert.de/	.de
http://www.osteomedicum.de/	.de
http://www.helios-gesundheit.de/kliniken/hildesheim/	.de
http://www.naturheilpraxis-moisburg.de/	.de
http://www.buendnis-fuer-gute-pflege.de/	.de
http://www.triggerpunktmethode.de/	.de
http://www.onmeda.de/behandlung/mammographie.html	.de
http://www.institut-systeme.de/	.de
http://www.cz-wellmed.de/	.de
http://www.schmidt-hungen.de/	.de
http://freieklinikenbremen.de/	.de
http://www.ostak.de/	.de
http://ozeahn.de/	.de
http://www.sehstaerke.de/	.de
http://www.agus-selbsthilfe.de/	.de
http://www.dein-kinderarzt.de/	.de
http://www.homoeopathie-bauer.de/	.de
http://www.tourette.de/	.de
http://www.u25-freiburg.de/	.de
http://www.theda-vahl.de/	.de
http://www.crm.de/	.de
http://kieferchirurgie.zahnheilkunde.medizin-2000.de/	.de
http://www.aidshilfe.de/	.de
http://www.dr-schuhmacher.de/	.de
http://www.hypnosecenter-swb.de/	.de
http://www.anonyme-alkoholiker.de/	.de
http://imdialog-marketing.de/	.de
http://www.beinklinik.de/	.de
http://www.ifa-ggmbh.de/index.php/fit-und-stark-plus	.de
http://www.praxis-scheibe.de/	.de
http://www.mps-ev.de/	.de
http://www.sifamedic.de/	.de
http://www.burnout-bewaeltigung.de/	.de
http://www.weiss.de/	.de
http://www.ibo-tech.de/	.de
http://vitalityhomecare.de/	.de
http://www.arztpraxis-redlich.de/	.de
http://www.nasterlack.de/	.de
http://www.tanjakaspers.de/	.de
http://www.friederikentherme.de/	.de
http://www.dr-mvm.de/	.de
http://www.aura-soma-wellness.de/	.de
http://www.felsch-husemann.de/	.de
http://www.augenklinik-duisburg.de/	.de
http://www.bisp.de/	.de
http://www.cfs-aktuell.de/	.de
http://www.heikes-reiki-oase.de/	.de
http://www.praxis-pollok.de/	.de
http://www.arns-keller-physiotherapie.de/	.de
http://www.eutonie.de/	.de
http://www.praxis-einhorn.de/	.de
http://dialyse-in-berlin-spandau.de/	.de
http://www.jessicakoss.de/	.de
http://www.krebsgesellschaft-brandenburg.de/	.de
http://www.bundesverband-selbsthilfe-lungenkrebs.de/	.de
http://gesundpedia.de/	.de
http://krank.de/behandlung/heilpflanzen/moenchspfeffer/	.de
http://www.praxisbusse.de/	.de
http://www.kardiologie-jochum.de/	.de
http://www.uni-due.de/neurologie/	.de
http://www.mesotherapie-ausbildung.de/	.de
http://www.hellwig-web.de/	.de
http://www.selbsthilfe-kassel.de/sucht.htm	.de
http://kk-ob.de/standorte/st-clemens-hospital.html	.de
http://www.hipp.de/index.php?id=96	.de
http://xn--preklampsie-hellp-rqb.de/	.de
http://www.mariahilf.de/	.de
http://www.netdoktor.de/therapien/peg-sonde/	.de
http://tonusregulation.de/	.de
http://www.bosenberg-kliniken.de/	.de
http://mukda-massage.de/	.de
http://bowenpraxis-lohse.de/	.de
http://www.zen-handauflegen.de/	.de
http://www.melanie-mittermaier.de/	.de
http://www.kiel.de/	.de
http://www.nhp-2000.de/	.de
http://www.augenarzt-ostermaier.de/	.de
http://munich-neuroscience-calendar.de/	.de
http://sd-krebs.de/	.de
http://hautzentrum-freiburg.de/	.de
http://www.leukaemie-liga.de/	.de
http://www.maute-beatmungspflege.de/	.de
http://stottern-nrw.de/	.de
http://www.dgkh-homoeopathie.de/	.de
http://www.praxis-am-schlossplatz.de/	.de
http://www.pattonville-physiotherapie.de/	.de
http://www.vianova-tcm.de/	.de
http://www.hoefer-dittrich.de/	.de
http://www.sehkraft.de/	.de
http://www.therapie-duisburg.de/	.de
http://www.onmeda.de/krankheiten/parkinson.html	.de
http://global-ethic-now.de/	.de
http://www.anita-lernet.de/	.de
http://www.musik-unterricht.de/	.de
http://www.hebamme-ratingen.de/	.de
http://www.cyclotest.de/	.de
http://www.praxis-doktor-woerdehoff.de/	.de
http://www.ruhrgebiet-gegen-den-schlaganfall.de/	.de
http://www.zahnarzt-winterlingen.de/	.de
http://www.jok-gi.de/	.de
http://www.dgt-tanztherapie.de/	.de
http://www.reiki-entdecken.de/	.de
http://www.birgit-gelbe-coaching.de/	.de
http://www.physioactiv-kernen.de/	.de
http://www.privates-gymnasium.de/	.de
http://www.znl-ulm.de/	.de
http://siebenhuenen-gesundheit.de/	.de
http://www.chip.de/	.de
http://www.gesundheit-nds.de/	.de
http://www.dso.de/	.de
http://www.dr-gumpert.de/html/trichterbrust.html	.de
http://onkologie.med.uni-rostock.de/	.de
http://lumaderm.de/	.de
http://www.palaeo-gesellschaft.de/	.de
http://www.salid-thaimassage.de/	.de
http://www.therapiezentrum-werl.de/	.de
http://forum.trich.de/	.de
http://www.diabetes-ammersee.de/	.de
http://deutscher-behindertenrat.de/	.de
http://www.kinderwunschzentrum-magdeburg.de/	.de
http://www.hautarzt-kronberg.de/	.de
http://www.coreseite.de/	.de
http://www.novolinea.de/	.de
http://www.down-syndrom-netzwerk.de/	.de
http://www.psychologie-therapie.de/	.de
[truncated: 20,408 more rows]
