# Supplementary material for: Crawling the German Health Web: Exploratory Study and Graph Analysis
Source: J Med Internet Res. 2020 Jul 24;22(7):e17853. doi: 10.2196/17853 (PMC7414401; doi:10.2196/17853)
Supplement: Multimedia Appendix 3 [file jmir_v22i7e17853_app3.xlsx]

## Sheet: Tabelle1
Multimedia Appendix 4
List of crowd-validated test corpus (N=384; 192 for each class) for health-related language (H) and general language (G).
URL	Class Label
http://bw.aok.de/inhalt/demenz-erkennen-1/	H
http://symptomat.de/Aase-Smith-Syndrom	H
http://www.hna.de/gesundheit/luftverschmutzung-krebserregend-feinstaub-grosses-problem-zr-3171941.amp.html	H
http://www.hna.de/gesundheit/schleudertrauma-hws-distorsion-zr-3366272.amp.html	H
http://www.inar.de/hintergrunde-und-erscheinungen-von-zahnschmerzen-tipps-zur-vermeidung-von-schmerzende-zahne/	H
http://www.inar.de/magenschmerzen-und-magenschleimhaut-entzuendung-endlich-heilbar/	H
http://www.kaltzahn.at/de/leistungen/index.asp?dat=Zahnarzt-Angst	H
http://www.katzen-links.de/forum/krebserkrankungen/lymphom-darm-chemo-vorsicht-lang-t68576-print.html	H
http://symptomat.de/Achondroplasie	H
http://www.krebs-bei-kindern.de/info/berichte/stefan.php	H
http://www.krebsgesellschaft-sh.de/de/darmkrebsverhindern.htm	H
http://www.krebsgesellschaft.de/onko-internetportal/aktuelle-themen/news/prostatakrebs-ueberleben-ein-gesunder-lebensstil-kann-helfen.html	H
http://www.krebsgesellschaft.de/onko-internetportal/basis-informationen-krebs/krebsarten/andere-krebsarten/cup-syndrom/symptome-und-diagnose.html	H
http://www.krebsgesellschaft.de/onko-internetportal/basis-informationen-krebs/krebsarten/andere-krebsarten/gebaermutterkoerperkrebs.html	H
http://www.krebsgesellschaft.de/onko-internetportal/basis-informationen-krebs/krebsarten/andere-krebsarten/neuroblastom/definition-und-haeufigkeit.html	H
http://www.krebsgesellschaft.de/onko-internetportal/basis-informationen-krebs/krebsarten/leukaemie.html	H
http://www.krebshilfe.de/informieren/ueber-krebs/haeufige-krebsarten/brustkrebs/wie-entsteht-brustkrebs/	H
http://www.krebshilfe.de/informieren/ueber-krebs/haeufige-krebsarten/darmkrebs/wie-entsteht-darmkrebs/	H
http://symptomat.de/Ameloblastom	H
http://www.krebshilfe.de/informieren/ueber-krebs/haeufige-krebsarten/gebaermutterhalskrebs/wie-entsteht-gebaermutterhalskrebs/	H
http://www.krebshilfe.de/informieren/ueber-krebs/was-ist-krebs/	H
http://www.krebsimfokus.at/ueber-krebs/hodenkrebs/diagnose-behandlung-nachsorge.html	H
http://www.krebsimfokus.at/ueber-krebs/leberkrebs/diagnose-behandlung-nachsorge.html	H
http://www.krebsimfokus.at/ueber-krebs/leberkrebs/im-ueberblick.html	H
http://www.krebsimfokus.at/ueber-krebs/magenkrebs/im-ueberblick.html	H
http://www.krebsinformationsdienst.de/leben/kinderwunsch/kinderwunsch-index.php	H
http://www.krebsinformationsdienst.de/leben/mundtrockenheit/mundtrockenheit-index.php	H
http://www.krebsinformationsdienst.de/tumorarten/brustkrebs/was-ist-brustkrebs.php	H
http://www.krebsinformationsdienst.de/tumorarten/lymphome/behandlung-uebersicht.php	H
http://symptomat.de/Ellenbogenschmerzen	H
http://www.krebsinformationsdienst.de/vorbeugung/frueherkennung/brustkrebs-frueherkennung.php	H
http://www.krebsinformationsdienst.de/vorbeugung/risiken/ernaehrung-praevention-index.php	H
http://www.krebsliga.ch/ueber-krebs/krebsarten/brustkrebs/	H
http://www.krebsliga.ch/ueber-krebs/krebsarten/dickdarmkrebs/	H
http://www.krebsliga.ch/ueber-krebs/krebsarten/duenndarmkrebs/	H
http://www.krebsliga.ch/ueber-krebs/therapien/chemotherapie/	H
http://www.krebsliga.ch/ueber-krebs/therapien/operation/	H
http://www.krebsliga.ch/ueber-krebs/therapien/therapien-kombination/	H
http://www.leben-mit-brustkrebs.de/brustkrebs-verstehen/brustkrebs-diagnose/biopsie	H
http://www.leben-mit-brustkrebs.de/brustkrebs-verstehen/brustkrebs-fakten	H
http://symptomat.de/Hausmittel_gegen_Kopfschmerzen	H
http://www.leben-mit-brustkrebs.de/brustkrebs-verstehen/brustkrebsbehandlung/brustoperation	H
http://www.lifeline.de/krankheiten/magenkrebs-diagnose-id78989.html	H
http://www.lifeline.de/symptome/Halsschmerzen-Halsentzuendung-Pharyngitis-id51287.html	H
http://www.lifeline.de/symptome/hodenschmerzen-id133888.html	H
http://www.lifeline.de/themenspecials/krebs/hormontherapie-gegen-krebswachstum-id37357.html	H
http://www.medicoconsult.de/Atypische_Pneumonie/	H
http://www.medicoconsult.de/Der_Magen/	H
http://www.medicoconsult.de/Husten/	H
http://www.medicoconsult.de/Magenschmerzen/	H
http://symptomat.de/Lepra	H
http://www.medicoconsult.de/Refluxkrankheit/	H
http://www.medizinauskunft.de/artikel/diagnose/krankheiten/Krebs/02_07_vegetarier_krebs.php	H
http://www.medizinfo.de/arzneimittel/arzneimittelklassen/antazida.shtml	H
http://www.medizinfo.de/kopfundseele/depression/diagnostik.shtml	H
http://www.medizinfo.de/pflege/einrichtungen/sozialstation.shtml	H
http://www.medizinfo.de/schmerz/thantidepressiva.htm	H
http://www.medizinkorrespondenz.de/asbest-neues-medikament-bei-brustfellkrebs/	H
http://www.mensch-und-krebs.de/dgs-praxisleitlinien-fuer-eine-bessere-schmerzmedizin/	H
http://www.mensch-und-krebs.de/gemeinsam-gegen-den-krebs/	H
http://www.mensch-und-krebs.de/imanagecancer-gesundheitsapps-fuer-krebspatienten/	H
http://symptomat.de/Lungenemphysem	H
http://www.mensch-und-krebs.de/kehlkopfkrebs-stimmschonend-operieren/	H
http://www.mensch-und-krebs.de/masernviren-gegen-krebs/	H
http://www.mensch-und-krebs.de/ohne-chemotherapie-gegen-blutkrebs/	H
http://www.mensch-und-krebs.de/page/104/	H
http://www.mensch-und-krebs.de/tag/forscher/	H
http://www.mensch-und-krebs.de/tag/laboranalyse/	H
http://www.mensch-und-krebs.de/tag/operation/	H
http://www.mensch-und-krebs.de/tag/perioperativ/	H
http://www.mensch-und-krebs.de/tag/rasopathien/	H
http://www.mensch-und-krebs.de/tag/strahlentherapie/page/2/	H
http://symptomat.de/Ulnarisl%C3%A4hmung	H
http://www.mensch-und-krebs.de/tag/therapie/page/13/	H
http://www.mensch-und-krebs.de/tag/tumor/page/2/	H
http://www.mensch-und-krebs.de/tag/universitaetskliniken/	H
http://www.mensvita.de/aktiv-gegen-das-darmkrebsrisiko-19135/	H
http://www.msd-gesundheit.de/hepatitis/wissen/diagnose-und-ursachen/	H
http://www.netzathleten.de/gesundheit/lexikon/315-ischiasschmerzen	H
http://www.news.medizin-2000.de/2004/poekelsalz_krebs.html	H
http://www.onmeda.de/behandlung/schmerztagebuch.html	H
http://www.onmeda.de/behandlung/sonographie_brustkrebs_vorsorge-weitere-informationen-2316-3.html	H
http://symptomat.de/Warthin-Tumor	H
http://www.onmeda.de/forum/arzneimittel-arzneitherapie/86585-schmerzmittelkonsum	H
http://www.onmeda.de/forum/augenheilkunde/51291-azopt-und-diabetes	H
http://www.onmeda.de/forum/brustkrebs/125942-diagnose-brustkrebs	H
http://www.onmeda.de/forum/brustkrebs/181909-wie-soll-ich-den-befund-verstehen	H
http://www.onmeda.de/forum/brustkrebs/184311-invasives-lobuläres-mammakarzinom-hautkrebs	H
http://www.onmeda.de/forum/brustkrebs/64483-schmerzen-einseitig	H
http://www.onmeda.de/forum/brustkrebs/65433-rö-befund-st-p-n-mammae-re	H
http://www.onmeda.de/forum/krebserkrankungen/137159-hilfe-bin-kurz-vorm-durchdrehen	H
http://www.onmeda.de/forum/krebserkrankungen/161626-raucherhusten-oder-schon-was-anderes	H
http://www.onmeda.de/forum/krebserkrankungen/188093-kopfschmerzen-regelmäßige-abstände	H
http://www.abnehmen-und-ernaehrung.de/gesund-abnehmen/was-macht-eine-erfolgreiche-ernahrungsumstellung-aus.html	H
http://www.onmeda.de/forum/krebserkrankungen/191369-tumor-im-kopf	H
http://www.onmeda.de/forum/krebserkrankungen/54235-speiseröhrenkrebs	H
http://www.onmeda.de/forum/männergesundheit/167318-ab-und-an-hodenschmerzen-ratlosigkeit	H
http://www.onmeda.de/forum/männergesundheit/1923291-hartnäckige-urethritis	H
http://www.onmeda.de/forum/männergesundheit/194135-hodentorsion-hinter-mir-nun-starke-schmerzen	H
http://www.onmeda.de/forum/prostatakrebs/84313-hoher-psa-biopsie-krebs	H
http://www.onmeda.de/krankheiten/zungenkrebs.html	H
http://www.onmeda.de/krebs/krebs_umgang-mit-krebs-leben-13701-2.html	H
http://bw.aok.de/inhalt/progressive-muskelentspannung/	H
http://www.agoro.de/hausmittel/zahnschmerzen	H
http://www.patienteninfo-service.de/a-z-liste/s/salofalkR-1g-suppositorien/	H
http://www.patienteninfo-service.de/aktuelles/was-bedeutet-eigentlich-blind-bzw-sehbehindert/	H
http://www.peta.de/%C3%BCbergewicht	H
http://www.peta.de/herzkreislauf	H
http://www.peta.de/krebs	H
http://www.prostatakrebs-bps.de/	H
http://www.prostatakrebse.de/informationen/html/ae_praxenpraxis.html	H
http://www.prostatakrebse.de/informationen/html/nahr_leinoel.html	H
http://www.prostatakrebse.de/informationen/html/recht_psa-test.html	H
http://www.aktiv-rauchfrei.de/aktuell/gesundheitswesen/1217	H
http://www.prostatakrebse.de/informationen/html/tha_davinci.html	H
http://www.prostatakrebse.de/informationen/html/the_davinci.html	H
http://www.psoriasis-netz.de/fakten/psoriasis/symptome-bei-psoriasis-schuppenflechte.html	H
http://www.psoriasis-netz.de/schuppenflechte	H
http://www.psoriasis-netz.de/schuppenflechte-kopf/5-schritte-gegen-die-schuppenflechte-auf-dem-kopf.html	H
http://www.stern.de/gesundheit/kinderkrankheiten/masern--gefahren-und-warum-die-kinderkrankheit-kein-kinderkram-ist-3762530.html	H
http://www.apotheke.ch/krankheitsbild/kopfschmerzen	H
http://www.apotheken-depesche.de/nachrichten/mit-ernaehrung-gegen-krebs-kaempfen1/	H
http://www.apotheken-umschau.de/Blasenkrebs	H
http://www.apotheken-umschau.de/Mastdarmkrebs	H
http://www.bankhofer-gesundheitstipps.de/herzinfarkt-wichtigsten-anzeichen.html	H
http://www.beobachter.ch/gesundheit/krankheit/krankheit/bauchspeicheldruesenkrebs-pankreaskarzinom/therapie-337f8a5897/	H
http://www.beobachter.ch/gesundheit/krankheit/krankheit/schilddruesenkrebs-schilddruesenkarzinom/diagnose-b11976d164/	H
http://www.blasenkrebs-shb.de/blasenkrebs-worum-es-geht/	H
http://bw.aok.de/inhalt/verhaltensaenderung-bei-demenz-1/	H
http://www.bleib-gesund-service.de/-diagnostik/hauttest/hauttest-mindert-risiko-zum-hautkrebs.html	H
http://www.bleib-gesund-service.de/-schmerzen/regelschmerzen/regelschmerzen.html	H
http://www.bleib-gesund-service.de/-zahnmedizin/zahnstein/zahnstein-belag-auf-den-zaehnen.html	H
http://www.blogmed.de/akupunktur-als-kassenleistung-nur-bei-ruecken-und-knieschmerzen/	H
http://www.brustkrebs-studien.de/ratgeberbrustkrebs_die-behandlung_chemotherapie.php	H
http://www.curado.de/Geb%C3%A4mutterhalskrebs-2-7.html	H
http://www.curado.de/Magenkrebs.+Hygiene-2-7.html	H
http://www.der-zweite-atem.de/medizinischer-ueberblick/grundlagen/entstehung-von-krebs	H
http://dgschmerzmedizin.de/praxisleitlinien/kopfschmerz.html	H
http://www.deutsche-apotheker-zeitung.de/daz-az/2012/daz-44-2012/stillen-schuetzt-vor-diabetes	H
http://www.deutsche-apotheker-zeitung.de/daz-az/2014/daz-33-2014/ass-gegen-krebs	H
http://www.deutsche-krebsstiftung.de/	H
http://www.diabsite.de/diabetes-weblog/2007/02/10/	H
http://www.diabsite.de/diabetes-weblog/2009/02/07/	H
http://gesundpedia.de/Bauchschmerzen	H
http://www.diabsite.de/diabetes-weblog/2013/04/18/	H
http://www.dr-gumpert.de/html/hodenschmerzen.html	H
http://www.dr-gumpert.de/html/impfen_schwangerschaft.html	H
http://www.dr-gumpert.de/html/keuchhusten.html	H
http://www.dr-gumpert.de/html/masern.html	H
http://www.dr-gumpert.de/html/oberbauchschmerzen_nach_dem_essen.html	H
http://www.dr-gumpert.de/html/regelschmerzen.html	H
http://www.dr-gumpert.de/html/schmerzen_prostata.html	H
http://www.ellviva.de/Gesundheit/Brustkrebs-Ursachen.html	H
http://homoeopathie-liste.de/anwendungs-gebiete/bauchschmerzen.htm	H
http://www.ellviva.de/gesundheit/krankheiten-therapien/alternative-medizin/komplementaermedizin-bei-rheuma	H
http://www.entspannung-duesseldorf.de/themen/schmerzen.html	H
http://www.estheticon.de/diskussion/karpaltunnelsyndrom-2/pochender-stechender-brennender-schmerz-nach-cts-op-i92371	H
http://www.estheticon.de/verfahren/karpaltunnelsyndrom-2	H
http://www.evkln.de/kliniken-institute-zentren/zentren/darmkrebszentrum-ekd/darmkrebserkrankungen/	H
http://www.focus.de/gesundheit/diverses/gesundheit-schmerzen-und-durchfall-verzicht-hilft-bei-reizdarmsyndrom_id_4923650.html	H
http://www.focus.de/gesundheit/news/us-forscher_aid_85183.html	H
http://www.focus.de/gesundheit/ratgeber/asthma/untersuchung/diagnose/atemtiefe_aid_8086.html	H
http://m.abendblatt.de/ratgeber/wissen/article108077927/Essen-Sie-gesund-Keimherd-Kueche.html	H
http://www.focus.de/gesundheit/ratgeber/krebs/therapie/wissen-und-gesundheit-auf-kurs-gegen-den-krebs_id_5148598.html	H
http://www.focus.de/gesundheit/ratgeber/krebs/vorbeugung/krebs-risiko-aus-der-nahrung-das-sind-die-fuenf-gefaehrlichsten-lebensmittel-der-welt_id_4330449.html	H
http://www.focus.de/gesundheit/ratgeber/krebs/vorbeugung/langzeitstudie-des-uba-belegt-ueber-die-nahrung-aufgenommen-glyphosat-im-urin-von-menschen-nachweisbar_id_5227880.html	H
http://www.gesund-am-bodensee.de/akupunktur_02.html	H
http://www.gesundheit.de/krankheiten/druesen-und-hormone/stoffwechselerkrankungen	H
http://www.gesundheit.de/krankheiten/fieber-grippe-erkaeltung/grippe/erkaeltung-grippe-grippaler-infekt	H
http://www.gesundheit.de/krankheiten/gefaesserkrankungen	H
http://www.gesundheit.de/krankheiten/gehirn-und-nerven/alzheimer-und-demenz/anzeichen-frueh-erkennen	H
http://m.lifeline.de/themenspecials/darmkrebs/vorsorge/Darmkrebs-Risiko-Praevention-id21043.html	H
http://www.gesundheit.de/krankheiten/gehirn-und-nerven/schlafstoerungen	H
http://www.gesundheit.de/krankheiten/haut-und-haare/haut-als-organ/juckreiz	H
http://www.gesundheit.de/krankheiten/herz/herzrhythmusstoerungen/herzrasen	H
http://www.gesundheit.de/krankheiten/knochen-und-gelenke/erkrankungen-des-knies/knieschmerzen	H
http://www.gesundheit.de/krankheiten/krebs/darmkrebs	H
http://www.gesundheit.de/krankheiten/krebs/entstehung-und-ursachen-von-krebs	H
http://www.gesundheit.de/krankheiten/krebs/hautkrebs-symptome	H
http://www.gesundheit.de/krankheiten/krebs/krebs-beim-mann/hodenkrebs	H
http://www.gesundheit.de/krankheiten/nieren-und-harnwege	H
http://www.gesundheit.de/medizin/gesundheitssystem/selbstmedikation	H
http://medizin-aspekte.de/prostatakrebs-im-fruehstadium-ohne-operation-behandeln	H
http://www.gesundheit.de/medizin/vorsorge/gesund-leben/warnsignale-des-koerpers	H
http://www.gesundheit.de/wellness/sanfte-medizin/weitere-therapien-und-behandlungen/autogenes-training	H
http://www.gesundheitnord.de/patientundbesucher/wegweisergesundheit/herzkreislauf/	H
http://www.gesundheitnord.de/patientundbesucher/wegweisergesundheit/krebserkrankungen.html	H
http://www.gesundheitsberatung.de	H
http://www.gesundheitsthema.de/krebs-metastasen/	H
http://www.healthindex.de/rueckenschmerzen-das-kreuz-mit-dem-kreuz.php	H
http://www.hna.de/gesundheit/fragebogen-rueckenschmerzen-ursache-wirbelkanal-mz-3281720.html	H
http://www.hna.de/gesundheit/krebs-ohne-keine-heilung-zr-3564581.html	H
http://arrivals-tanzband.de/quasar-gaming/legeu-of-legend.php	G
http://artenello.de/100-neue-ideen/	G
http://binos-futtershop.ch/main_bigware_29.php?cName=feline-porta21-400g&bigwareCsid=0a2320124994e07bbd8225ca97abc174	G
http://blog.cheatbook.de/elle-varner-feat-wale-rover/	G
http://blog.tanja-banner.de/2008/ohne-worte-3/	G
http://bmx.rad-net.de/index.php?menuid=359&pgID_Newsticker=10	G
http://bmx.rad-net.de/index.php?menuid=359&pgID_Newsticker=16	G
http://bmx.rad-net.de/index.php?menuid=407&pgID_Newsticker=1	G
http://bmx.rad-net.de/index.php?menuid=407&pgID_Newsticker=4	G
http://books.ucoz.de/load/obuchenie/monitoring_i_metody_kontrolja_okruzhajushhej_sredy_chast_2/10-1-0-4609	G
http://bridge-im-lehel.de/bilder/wiesnturnier2013/freebooks/Castle-Cay.html	G
http://buch-guenstiger.de/free-porn-videos/dad-and-daughter-anal.php	G
http://bueronordlicht.de/online-casino-bonus/casino-nizza.php	G
http://bueronordlicht.de/stargames/parship-meinungen.php	G
http://bundesblatt.weblaw.ch/?method=write_jahrgang&jahr=1923&lang=de	G
http://classiccars.de/index.php?page=/seiten/vorteile_linkpartner-10&SID=2aab0f8f31a574c37978a265e1a1f5bcdb551089	G
http://comeniusschule-krefeld.de/stargames/quasar-promo-code.php	G
http://consulting.people-and-projects.de/consulting-trier.html	G
http://dva-pfaelzerwald.de/index.php/kanucamps/buchen-preise-belegungsplaene/termine-prades-2018	G
http://ei.rub.de/fakultaet/news/?paginate_by=20&columns__slug=ei-ankuendigungen&tags__contains=bachelor	G
http://ergotherapie-boss.de/sizzling-hot/casino-merseburg.php	G
http://erlassjahr.de/news/6167/	G
http://familie-muenchen.de/detail/urban-farming-selbst-aktiv-werden/1e7db2ac7cf6b18359c12e8d89e5f2b1	G
http://felstroll.de/?Training___Equipment	G
http://fmv.jku.at/hwmcc14cav/	G
http://forum.gewinno.de/viewtopic.php?p=858279&sid=d556970ad0287dbe2b8526513b5b5129	G
http://forum.gewinno.de/viewtopic.php?t=148296&start=285&sid=d556970ad0287dbe2b8526513b5b5129	G
http://forum.nitromaniacs.de/viewtopic.php?f=5&t=8219&p=95173	G
http://gartenreichskirchen-dessau-woerlitz.de/juegos-dolphins-pearl.php	G
http://geschichtsforum.de/thema/der-kuenstler-im-neandertal.53968/	G
http://guenther-claas-orgelstiftung.de/online-casino/21-grand-casino.php	G
http://hardyhardyho.de/casino/play-slots-online-free-texas-tea.php	G
http://ipodbizz.de/iphone-x-anleitung-die-wichtigsten-touch-gesten-tastendruecke/	G
http://isdrin.at/413929-alte-fotzen-free-kostenlose-pornovideos-mit-reifen-frauen.html	G
http://kunstnachricht.de/play-lotto.php	G
http://latex-guide.de/beste-spielothek-in-echallens-finden.php	G
http://maedels-foerdern.de/mitglieder	G
http://mediatum.ub.tum.de/1306123	G
http://nicola.dinobert.hercules.uberspace.de/index.php/download/risk-based-classification-of-radioactive-and-hazardous-chemical-wastes-ncrp	G
http://oldtimerclub-steinfurth.de/beste-spielothek-in-eschbach-finden.php	G
http://ostertag-shop.de/casino-spiele-kostenlos/gran-canaria-san-agustin.php	G
http://reifen-schmidt.point-s.de/reifen/reifenlabel	G
https://2016.vs-grossmehring.de/index.php	G
https://600720.umbreitshopsolution.de/shop/item/9783499628726/schnall-dich-an-sonst-stirbt-ein-einhorn-von-johannes-achterwinter-hayers-kartoniertes-buch	G
https://attachment-parenting.de/ruby-roth-warum-wir-keine-tiere-essen/	G
https://auto-motor.at/Auto/Neuwagen/Automarken-Automodelle-Neuigkeiten/VW-News/VW-Golf-GTD.html?page=2&partial_nr=014&partial_type=teaser_box	G
http://sawatzcity.de/assets/images/autogen/lib/download-Nuclear-Deterrence-in-Southern-Asia%3A-China%2C-India-and-Pakistan-2005/	G
https://cea.de/Kette-RK-420-mit-Clipschloss-90-Rollen-offen	G
https://corion.myblog.de/corion/art/6040121/-Kacke-wer-sind-mein-Freunde-	G
https://daveholiday.myblog.de/daveholiday/art/4620996/meine-treter-	G
https://ers-marschacht.de/downloads/	G
https://handyhilfe.swisscom.ch/apple/iphone-3gs/handy-einrichten/importieren-sie-kontakte-von-ihrer-sim-aufs-handy/	G
http://sitech.ch/produkte/maschinensteuerung/trimble-earthworks/	G
https://madipedia.de/wiki/ZDM	G
http://smartwatchtest24.de/produkt/fitbit/	G
https://masterdress-berufskleidung.de/produkte/kochkleidung/kochjacken/chefstyle-kurzarm-kochjacke-walter	G
https://meinsportplatz.de/ThomasKnackstedt/posts/1347-Deutschlandsprint-Countdown-Tagebuch	G
https://meldorf-nordsee.de/kontakt	G
https://mistress-petra.myblog.de/mistress-petra/art/7485144/Doppel-	G
https://mixdirsuesses.de/Trolli-Cuba-Libre	G
https://m.srf.ch/sendungen/regional-diagonal/ein-basler-gerichtssaal-wird-zur-theaterbuehne	G
https://m.theeuropean.de/david-berger/12948-margot-kaessman?head_id=david-berger	G
https://muenchenerjobs.de/jobs/lagerfachkraft-gesucht-taufkirchen?jobid=863528	G
https://nairobi.diplo.de/ke-de/service/beglaubigung/1510462	G
http://sn.bdue.de//index.php	G
https://ohcalcutta.de/wohndekoration/taschen/217/indienbag-tasche	G
https://schneidermusik.de/shop2/popup_estimator.php/products_id/	G
https://shop.cognitio.de/buecher/jahrbuch-naturschutz-in-hessen/	G
https://shop.feiler.de/exclusiv-seiftuch-30x30-silber.html	G
https://shop.spreadshirt.de/ALLESFAKE	G
https://shop.spreadshirt.de/badbugs/frauen+sportbekleidung?q=P91	G
https://silence-magazin.de/tag/avantgarde-rock	G
https://tayler.de/damen/roecke-shorts/roecke/	G
https://uhr.de/tissot-damenuhr-le-locle-aus-edelstahl-in-silber-mit-automatischem-aufzug/	G
https://vaterschaftstest-wien.at/labor/	G
https://videogold.de/codepink-in-berlin-stop-the-drone-war-women-for-peace-4102016/	G
https://vmware-forum.de/viewtopic.php?f=24&t=11837	G
https://wohnhilfe.ch/hersteller/baltensweiler	G
https://wortverkauf.de/werbetexter-fuer-lesbare-seo-texte/	G
https://www.acando.de/	G
https://www.airbnb.at/rooms/23756442	G
https://www.anwalt.de/verzeichnis/rechtsanwaelte.php?stadt=Allenstein&rechtsgebiet=Wirtschaftsrecht&cityid=3013&countryID=174	G
https://www.anwalt.de/verzeichnis/rechtsanwaelte.php?stadt=Muelheim_an_der_Ruhr&recht-international=Tuerkisches_Recht&cityid=6809	G
https://www.asew.de/de/Die-ASEW/Newsletter/Offline-Archiv/ASEW-Newsletter-Dezember-2015-Nichtmitglieder/Deutsche-wollen-mehr-gruene-Energie.html	G
https://www.berliner-woche.de/rudow/c-kultur/heimatverein-bringt-alte-maschinen-zu-bauer-mendler_a148575	G
https://www.bsmparty.de/news/7887.Brand_eines_Pkw_%E2%80%93_Kripo_Landshut_bittet_um_Zeugenhinweise.html	G
https://www.cdu.de/mitglied-werden	G
https://www.cebit.de/en/news-trends/news/integrated-document-workflow-instead-of-paper-1908	G
https://www.chiemgau24.de/welt/news/todesangst-im-ferienflieger-airbus-sackt-6000-meter-ab-145-passagiere-in-panik-zr-8777293.html	G
https://www.cinestar.de/kino-berlin-cubix-am-alexanderplatz/film/traeume-in-kopenhagen-wohnungs	G
https://www.dgnb.de/de/verein/mitglieder/detail/index.php?we_objectID=14669	G
https://www.elektro-sillner.at/	G
https://www.experteer.de/account/signup_now/job/10934765?utm_content=job&utm_medium=metasearch&utm_source=dstellen24	G
https://www.fernsehserien.de/frankreich-wild-und-schoen	G
https://www.fewo-direkt.de/ferienwohnung-ferienhaus/p2134480	G
https://www.generationenhaus-huemme.de/fotogalerie/	G
https://www.globetrotter.de/newsletter/ssv-50/brillen/brillenetuis-zubehoer/	G
https://www.graben.de/Wappen.n30.html	G
https://www.handytarifgutscheine.de/congstar/flat-buchen/	G
https://www.htw-dresden.de/hochschule/hochschulstruktur/hochschulsport/sportreferate.html	G
https://www.hwk-hannover.de/23,0,jobportalofferdetail.html?id=31601	G
https://www.iamstudent.at/gewinnspiele/gewinne-4x1-krups-kapselkaffeemaschine-von-moebelix/	G
https://www.innsalzach24.de/deutschland/schiesserei-in-diskothek-in-konstanz-bilder-zr-8533039.html	G
https://www.intersport-wohlleben.de/sportarten/radsport/fahrraeder/mountainbike-hardtail/7344/herren-mountainbike-revel-2	G
https://www.jackstaedt-flensburg.de/projekte/veranstaltungen/	G
https://www.jazzthing.de/news/2012-8-9-gestorben-chavela-vargas/	G
https://www.kasper-richter.de/produkte/outdoor/peilkompasse/?p=242&cHash=3c856df0ea627ae7c5cd5bc672781d3b	G
https://www.kuechengoetter.de/rezepte/mini-tramezzini-21288	G
https://www.kuechengoetter.de/rezepte/torteletts-mit-buendner-fleisch-16016	G
https://www.landsiedel-seminare.de/nlp-buchhandlung/buecher/typisch_erickson.html	G
https://www.lexolino.de/c,kultur_alltagskultur_gesundheit_ern%E4hrung_n%E4hrwerttabellen_w,wildgem%FCse	G
https://www.lokalo24.de/kultur/juxturnier-orketalcup-auftakt-8295271.html	G
https://www.lovelybooks.de/autor/Emma-Wagner/Du-F%C3%BCr-immer-1355840113-w/	G
https://www.melectronics.ch/it/p/785300133154/pioneer-dj-hdj-700-r-rosso	G
https://www.mit-bund.de/content/die-mit-steinburg-auf-dem-bundesmittelstandstag-2017	G
https://www.moebunique.de/Sessel-Louise	G
https://www.muenchenticket.de/search.jsp?origin=tb_6197&tag=klavier&utf8=%E2%9C%93	G
https://www.mux.de/Fuerstenfeldbruck-FFB/MCL	G
https://www.mux.de/Gastronomie/Groebenzell	G
https://www.noerdisch.de	G
https://www.paintball.de/markierer/ersatzteil/model-98-reciever-bolt-lang/a-643/	G
https://www.paintball.de/markierer/ersatzteil/planet-eclipse-etek5-lpr-assembly/a-6539/	G
https://www.paintball.de/markierer/ersatzteil/planet-eclipse-geo-eye-cover-right/a-6854/	G
https://www.piqd.de/zukunft-der-arbeit/marxismus-und-digitalisierung	G
https://www.prisma.de/tv-programm/Linda-geht-tanzen,18790673	G
https://www.reservix.de/buehne-in-wildenfels-schoenau	G
https://www.rund-ums-baby.de/1.schuljahr/Warum-sollte-das-nicht-moeglich-sein_7912.htm	G
https://www.saas-fee.ch/shop/fr/meme-pendant-l-ete-saas-fee-vous-permet-de-profiter-des-joies-de-la-neige-2-nuitees-pour-3-adultes-dans-le-hotel-tenne-chambre-a-trois-lits-balcon-a-saas-fee-66875/	G
https://www.sarstedt.de/Politik_B%C3%BCrgerservice/Pr%C3%A4ventionsrat/	G
https://www.schauspielhaus.at/spielplan/produktionen/stefanie_sargnagel_fitness_	G
https://www.seen.de/neuwald-teich/	G
https://www.sios.ch/Brewferm-Blanche-Trockenhefe-12g-obergaerig	G
https://www.skript-akademie.de/studium/?tx_powermail_pi1%5Baction%5D=create&tx_powermail_pi1%5Bcontroller%5D=Form&cHash=8f853bf6bef44788491c1f55f43f2fa4	G
https://www.sony.at/electronics/support/downloads/Z0001381	G
https://www.srf.ch/sendungen/glanz-und-gloria/glanz-gloria-mit-gastronomischem-musiker-und-musikerjugend	G
https://www.srf.ch/sendungen/nachrichten/nachrichten-vom-17-04-2015-12-00-2	G
https://www.srf.ch/sendungen/nachrichten/nachrichten-von-06-00-uhr-423	G
https://www.srf.ch/sendungen/ratgeber/wild-auf-wild	G
https://www.stadt-badpyrmont.de/index.phtml?ModID=7&FID=2735.5899.1&object=tx%7C2735.5899.1	G
https://www.stadt-badpyrmont.de/index.phtml?ModID=7&FID=2735.8821.1&object=tx%7C2735.8821.1	G
https://www.tacklefever.de/index.php?topic=7419.0	G
https://www.tagesspiegel.de/berlin/der-taeter-passte-nicht-ins-profil/481538.html	G
https://www.tagesspiegel.de/kultur/wolfgang-thierse-will-dass-sich-christen-wieder-mehr-einmischen/143180.html	G
https://www.testedich.de/quiz18/quiz/1137790964/Wieviel-weisst-du-wirklich-ueber-Full-House	G
https://www.traunsteiner-tagblatt.de/startseite_artikel,-vom-tellerturm-auf-die-leinwand-_arid,30910.html	G
https://www.tv21.at/l/franz-bartolomey-cello-during-the-night/	G
https://www.tv-media.at/kino/tipps/die-paepstin	G
https://www.ug-vertrieb.de/meldungen/%C3%A4ltere-meldungen/vertriebsunterst%C3%BCtzung-f%C3%BCr-druckerei/	G
https://www.universal-music.de/wencke-myhre/news/jetzt-neu-das-erfolgsalbum-eingeliebt-ausgeliebt-als-re-release-203064	G
https://www.velomobilforum.de/forum/index.php?threads/werkstattaufloesung-geht-weiter-glasfaser-kohlefaser-kevlar-usw.50667/	G
https://www.watson.ch/!821564444	G
https://www.widewalls.ch/artist/kazuki-takamatsu/	G
https://www.wiwo.de/unternehmen/banken/bank-of-england-gewinnziele-britischer-banken-zu-optimistisch/5928742.html	G
http://textpoteriebloggt.at/tag/irland/	G
http://wasliestdu.de/rezension/schwerer-einstieg-konnte-danach-aber-fesseln	G
http://webster.ac.at/international-relations-forms-gr	G
http://www.4players.de/4players.php/spielinfonews/Allgemein/36971/2161041/Battlefield_1-Video-Einschaetzung_Dieter_hat_sich_in_die_hitzigen_Gefechte_des_Shooters_gestuerzt.html	G
http://www.4players.de/4players.php/tipps/Cheats/17283/138687/New_Super_Mario_Bros_Wii.html	G
http://www.alles-lausitz.de/nach-schwuel-heissem-sommertag-droht-heftiges-unwetter.html	G
http://www.arnshaugk.de/index.php?v=0&korb=;;94406493%20Preckwitz,%20Niobe%3C/td%3E%3Ctd%3E18.00&autor=Preckwitz,%20Boris	G
http://www.ballonteam-luftschloss.de/gb/guestbox.php?0&135&1335&210&Anfangsposition=3030	G
http://www.becker360.de/fenster-fassaden/schlanke-schiebetuer-3s	G
http://www.das-geschichtsbuch.de/product_info.php?info=p3473_Fleischer--Waffen-Arsenal---Die-deutschen-Kampfwagenkanonen.html&XTCsid=57b08cc4a7e411b5f98c6cf38e839469	G
http://www.dnn.de/Sportbuzzer/Sportmix/Handball/Wetzlars-Abwehrchef-Klesniks-erleidet-Bandscheibenvorfall	G
http://www.druckerpatronen-guenstiger.de/advanced_search_result.php?hc-model_id=98954	G
http://www.fechten-goerlitz.de/fechten/ausstattung/	G
http://www.finanztreff.de/kurse_einzelkurs_boersen.htn?i=25052217	G
http://www.floriantreber.de	G
http://www.gamescom.de/die-messe/gamescom-2018/termin-und-oeffnungszeiten/termin-und-oeffnungszeiten.php?fw_goto=aussteller/details&kid=0002222144&values=%257B%2522stichwort%2522%253A%2522%2522%252C%2522hauptwarengruppe%2522%253A%2522070%2522%252C%2522wa	G
http://www.gamescom.de/die-messe/gamescom-2018/termin-und-oeffnungszeiten/termin-und-oeffnungszeiten.php?fw_goto=aussteller/details&kid=0042005265&values=%257B%2522stichwort%2522%253A%2522%2522%252C%2522hauptwarengruppe%2522%253A%2522011%2522%252C%2522wa	G
http://www.grenzpfosten.de/2009/04/03/pr-fuer-kmu-studie-aus-oesterreich/	G
http://www.haushalts-tipps24.de/info/allgemein	G
http://www.ig-ikarus-200.de/SachsenAnhalt/sa_sk-pnvg.html	G
http://www.itzgrund.de/gemeinde-und-rathaus/gemeinde/ortsteile/welsberg.html	G
http://www.iwan-bloggt.de/2015/11/winter-wer-will-den-schon-haben.html	G
http://www.kn-online.de/Sport/Fussball/Neumuenster-muss-gegen-HSV-II-ran	G
http://www.komotau.de/die-einzelstuecke.html	G
http://www.kregionalmedien.at/der-kanzler-sagt-servus/	G
http://www.labvolution.de/aussteller/bioecho-life-sciences/E248246?source=lb_a	G
http://www.lagerplatz.ch/portier/monomontag/1610.htm	G
http://www.linux-schulserver.de/index.php?module=pnForum&func=viewforum&forum=33&start=1560	G
http://www.ln-online.de/Thema/B/Axel-Bernstein	G
http://www.malteser-frankfurt.de/presse/newsdetails/article/23735.html	G
http://www.naturtextilien-brinkmann.de/Baby-Overall-blau-melange-Schurwolle-Engel-Natur	G
http://www.neuepresse.de/Mehr/NP-macht-Schule/Grundschule-Pattensen/Klasse-4b/Fasching-in-der-Schule	G
http://www.personalgroup.de/fuer-unternehmen/personal-entwicklung/frauen-in-mint-berufen-gender-diversity/	G
http://www.proadvise.de/pm-systeme/2-uncategorised/70-primavera-risk-analysis-grundlagenschulung?tmpl=component&print=1&layout=default&page=	G
http://www.pro-linux.de/sicherheit/2/29399/zwei-probleme-in-bind.html	G
http://www.sabinewolfsgruber.de/author/sabine/	G
http://www.sfb-governance.de/teilprojekte/projekte_phase_1/projektbereich_d/d3/projektbeschreibung.html	G
http://www.tennis-aaron.de/tennis-spieler/herbert-pierre-hugues__2218.php	G
http://www.tourias.de/reisefuehrer/einkaufen_detail/gran_canaria/calle_capitan_quesada/index.html	G
